# Supplementary material for: Evaluation of Beta-Lactamase-Producing Strains Isolated in a Tertiary Nephrology Hospital in Romania
Source: Antibiotics (Basel). 2026 Jun 7;15(6):580. doi: 10.3390/antibiotics15060580 (PMC13295298; doi:10.3390/antibiotics15060580)
Supplement: Supplementary file 1 [file antibiotics-15-00580-s001.zip]

Archive with 2 entries (2 files):
- Supplementary figures.pdf
- Table S1. Detailed results for the evaluated strains.xlsx
