# Supplementary material for: Evaluation of Beta-Lactamase-Producing Strains Isolated in a Tertiary Nephrology Hospital in Romania
Source: Antibiotics (Basel). 2026 Jun 7;15(6):580. doi: 10.3390/antibiotics15060580 (PMC13295298; doi:10.3390/antibiotics15060580)
Supplement: Supplementary file 1 [file antibiotics-15-00580-s001.zip › Table S1. Detailed results for the evaluated strains.xlsx]

## Sheet: Enterobacterales
Strain no.	Isolation site / sample	Species	Comment	Phenotypic beta-lactam resistance mecanisms	NG-Test® CARBA 5	MALDI KPC	BlueCarba Test	Obs. BCT	CIM	zCIM	mCIM	rCIM-A	Amikacin	Ampicillin	Amoxicillin-clavulanic acid	Aztreonam	Cefepime	Cefiderocol	Cefotaxime	Cefoxitin	Ceftazidime	Ceftazidime-avibactam	Ceftozolane-tazobactam	Chloramphenicol	Ciprofloxacin	Ertapenem	Fosfomycin-trometamol (iv UTI E. coli)	Gentamycin	Imipenem	Levofloxacin	Mecillinam (po UTI E. coli, Citrobacter spp., Klebsiella spp., Raoultella spp., Enterobacter spp., P. mirabilis)	Meropenem	Nitrofurantoin (UTI E. coli)	Piperacillin	Piperacillin-tazobactam	Temocillin (UTI E. coli, Klebsiella non-aerogenes, P. mirabilis)	Ticarcillin (EUCAST 2022)	Ticarcillin-clavulanic acid	Tigecycline (E. coli, C. koseri)	Tobramycin	Trimethoprim-sulfametoxazole	Colistin (old breakpoints)
1	Urine	Klebsiella pneumoniae	Class A (~KPC)	Class A (~KPC)		KPC	Positive	Early positive	Positive	Positive	Positive	Positive	S	R	R	R	R	NT	R	R	R	S	R	S	R	R	NA	S	R	R	R	R	NA	R	R	R	R	R	NA	S	S	I
2	Tracheal / bronchial secretion	Klebsiella pneumoniae	Class D (OXA-48(-like)) + ESBL	Class D (OXA-48(-like)) + ESBL		No	Positive	Early positive	Positive	Positive	Positive	Positive	R	R	R	R	R	NT	R	R	R	S	R	S	R	R	NA	S	R	R	R	R	NA	R	R	R	R	R	NA	R	R	R
3	Nephrostomy urine	Providencia stuartii	MBL + Natural, inducible AmpC	MBL + AmpC	NDM	NA	Inconclusive	Positive control	Negative	Positive	Negative	Negative	R	R	R	I	R	S	R	R	R	R	R	S	R	R	NA	R	R	R	NA	I	NA	R	R	NA	R	R	NA	R	R	R
4	Blood / Blood culture	Klebsiella pneumoniae	Class D (OXA-48(-like)) + ESBL	Class D (OXA-48(-like)) + ESBL		No	Positive		Positive	Positive	Positive	Positive	R	R	R	R	R	NT	R	R	R	S	R	S	R	R	NA	S	R	R	R	R	NA	R	R	R	R	R	NA	R	R	I
5	Urine	Klebsiella pneumoniae	Class D (OXA-48(-like)) + ESBL	Class D (OXA-48(-like)) + ESBL		No	Positive		Positive	Positive	Positive	Positive	R	R	R	R	R	NT	R	R	R	S	R	S	R	R	NA	R	R	R	R	R	NA	R	R	R	R	R	NA	R	R	R
6	Purulent secretion	Klebsiella pneumoniae	Class D (OXA-48(-like)) + ESBL	Class D (OXA-48(-like)) + ESBL		No	Positive		Positive	Positive	Positive	Positive	R	R	R	R	R	NT	R	R	R	S	R	R	R	R	NA	R	R	R	R	R	NA	R	R	R	R	R	NA	R	R	I
7	Urine	Escherichia coli	ESBL	ESBL		NA	Negative		Negative	Negative	Negative	Negative	S	R	R	R	R	NT	R	S	R	S	S	R	S	S	R	R	S	S	R	S	S	R	S	I	R	S	S	R	S	R
8	Urine	Klebsiella pneumoniae	Class A (~KPC) + associated mechanisms	Class A (~KPC)		KPC	Positive	Early positive	Positive	Positive	Positive	Positive	S	R	R	R	R	NT	R	R	R	S	R	S	R	R	NA	S	R	R	R	R	NA	R	R	R	R	R	NA	S	S	I
9	Tracheal / bronchial secretion	Klebsiella pneumoniae	Class A (~KPC) + associated mechanisms	Class A (~KPC)		KPC	Positive		Positive	Positive	Positive	Positive	S	R	R	R	R	NT	R	R	R	S	R	S	R	R	NA	R	R	R	R	R	NA	R	R	R	R	R	NA	S	S	I
10	Purulent secretion	Klebsiella pneumoniae	Class A (~KPC) + associated mechanisms	Class A (~KPC)		KPC	Positive		Positive	Positive	Positive	Positive	R	R	R	R	R	NT	R	R	R	S	R	S	R	R	NA	S	R	R	R	R	NA	R	R	R	R	R	NA	S	S	I
11	Urine	Escherichia coli	AmpC	AmpC		NA	Negative		Negative	Negative	Negative	Negative	R	R	R	S	S	NT	S	S	S	S	S	S	R	S	R	S	S	R	R	S	S	R	S	I	R	R	S	S	R	I
12	Urine	Escherichia coli	Susceptible / Wild-Type strain	Susceptible / Wild-Type strain		NA	Negative		Negative	Negative	Negative	Negative	S	S	S	S	S	NT	S	S	S	S	S	S	S	S	S	S	S	S	S	S	S	S	S	I	S	S	S	S	S	I
13	Urine	Klebsiella oxytoca	Susceptible / Wild-Type strain	Susceptible / Wild-Type strain		NA	Negative		Negative	Negative	Negative	Negative	R	R	S	S	S	NT	S	S	S	S	S	S	S	S	NA	S	S	S	R	S	NA	R	S	I	R	S	NA	R	S	I
14	Urine	Klebsiella oxytoca	Susceptible / Wild-Type strain	Susceptible / Wild-Type strain		NA	Negative		Negative	Negative	Negative	Negative	S	R	S	S	S	NT	S	S	S	S	S	S	S	S	NA	S	S	S	R	S	NA	R	S	I	R	S	NA	S	S	I
15	Catheter	Klebsiella pneumoniae	Class A (~KPC) + associated mechanisms	Class A (~KPC)		KPC	Positive		Positive	Positive	Positive	Positive	S	R	R	R	R	NT	R	R	R	S	R	R	R	R	NA	S	R	R	R	R	NA	R	R	R	R	R	NA	S	S	I
16	Urine	Escherichia coli	Susceptible / Wild-Type strain	Susceptible / Wild-Type strain		NA	Negative		Negative	Negative	Negative	Negative	S	S	S	S	S	NT	S	S	S	S	S	S	S	S	R	S	S	S	S	S	S	S	S	I	S	S	S	S	S	S
17	Urine	Klebsiella pneumoniae	Class D (OXA-48(-like))	Class D (OXA-48(-like))		No	Positive		Positive	Positive	Positive	Positive	R	R	R	R	R	NT	R	R	R	S	R	S	R	R	NA	R	R	R	R	R	NA	R	R	R	R	R	NA	R	R	R
18	Urine	Escherichia coli	ESBL	ESBL		NA	Negative		Negative	Negative	Negative	Negative	R	R	S	R	R	NT	R	R	R	S	S	S	R	R	R	S	S	R	R	S	R	R	S	R	R	I	S	S	R	I
19	Urine	Escherichia coli	Penicillinase	Penicillinase		NA	Negative		Negative	Negative	Negative	Negative	S	R	R	S	S	NT	S	S	S	S	ATU	S	S	S	S	S	S	S	R	S	S	R	R	I	R	I	S	S	R	I
20	Urine	Klebsiella pneumoniae	Class D (OXA-48(-like)) + ESBL	Class D (OXA-48(-like)) + ESBL	OXA-48(-like)	No	Positive		Positive	Positive	Positive	Positive	S	R	R	R	R	NT	R	R	R	S	R	S	R	R	NA	S	R	R	R	R	NA	R	R	R	R	R	NA	S	R	R
21	Urine	Klebsiella pneumoniae	Class A (~KPC) + associated mechanisms	Class A (~KPC)		KPC	Positive	Early positive	Positive	Positive	Positive	Positive	S	R	R	R	R	NT	R	R	R	S	R	S	R	R	NA	S	R	R	R	R	NA	R	R	R	R	R	NA	S	R	S
22	Urine	Escherichia coli	Susceptible / Wild-Type strain	Susceptible / Wild-Type strain		NA	Negative		Negative	Negative	Negative	Negative	S	S	S	S	S	NT	S	S	S	S	S	S	S	S	S	S	S	S	S	S	S	R	S	I	S	S	S	S	S	I
23	Urine	Enterobacter cloacae	Hyper-AmpC (HCASE)	AmpC		NA	Inconclusive	Positive control	Negative	Negative	Negative	Negative	S	R	R	R	R	NT	R	R	R	S	R	R	R	R	NA	S	S	R	R	I	NA	R	R	NA	R	R	NA	S	S	I
24	Urine	Klebsiella pneumoniae	MBL + Class D (OXA-48(-like))	MBL + Class D (OXA-48(-like))	NDM + KPC	KPC	Negative		Negative	Positive	Positive	Positive	R	R	R	R	R	NT	R	R	R	R	R	R	R	R	NA	R	R	R	R	R	NA	R	R	R	R	R	NA	R	R	R
25	Nephrostomy urine	Klebsiella pneumoniae	MBL + ESBL	MBL + ESBL		No	Inconclusive		Positive	Positive	Positive	Positive	R	R	R	R	R	NT	R	R	R	R	R	S	R	R	NA	R	R	R	R	R	NA	R	R	R	R	R	NA	R	R	R
26	Purulent / wound secretion	Klebsiella pneumoniae	Class A (~KPC) + associated mechanisms	Class A (~KPC)		KPC	Positive	Early positive	Positive	Positive	Positive	Positive	R	R	R	R	R	NT	R	R	R	S	R	S	R	R	NA	R	R	R	R	R	NA	R	R	R	R	R	NA	R	S	I
27	Blood / Blood culture	Klebsiella pneumoniae	MBL + ESBL	MBL + ESBL		No	Positive		Positive	Positive	Positive	Positive	R	R	R	R	R	NT	R	R	R	R	R	S	R	R	NA	R	R	R	R	R	NA	R	R	R	R	R	NA	R	R	R
28	Blood / Blood culture	Providencia stuartii	MBL + Natural, inducible AmpC	MBL + AmpC	NDM	NA	Negative		Negative	Positive	Positive	Positive	R	R	R	S	R	NT	R	R	R	R	R	R	R	S	NA	R	I	R	NA	S	NA	R	R	NA	I	S	NA	R	R	R
29	Urine	Klebsiella pneumoniae	Class D (OXA-48(-like)) + ESBL	Class D (OXA-48(-like)) + ESBL		No	Inconclusive		Positive	Positive	Positive	Positive	S	R	R	R	R	NT	R	R	R	S	R	S	R	R	NA	R	R	R	R	R	NA	R	R	R	R	R	NA	R	S	R
30	Blood / Blood culture	Klebsiella pneumoniae	Class A (~KPC) + associated mechanisms	Class A (~KPC)		KPC	Positive	Early positive	Positive	Positive	Positive	Positive	R	R	R	R	R	NT	R	R	R	S	R	S	R	R	NA	S	R	R	R	R	NA	R	R	R	R	R	NA	R	S	R
31	Urine	Klebsiella pneumoniae	Class D (OXA-48(-like)) + ESBL	Class D (OXA-48(-like)) + ESBL	KPC	KPC	Positive	Early positive	Positive	Positive	Positive	Positive	S	R	R	R	R	NT	R	R	R	S	R	R	R	R	NA	S	R	R	R	R	NA	R	R	R	R	R	NA	S	R	R
32	Urine	Providencia stuartii	MBL + Natural, inducible AmpC	MBL + AmpC	NDM	NA	Positive		Positive	Positive	Positive	Positive	R	R	R	I	R	ATU	R	R	R	R	R	R	R	R	NA	R	R	R	NA	R	NA	R	R	NA	R	R	NA	R	R	R
33	Blood / Blood culture	Escherichia coli	Hyper-penicillinase	Penicillinase		NA	Negative		Negative	Negative	Negative	Negative	S	R	R	S	S	NT	S	S	S	S	S	R	R	S	S	S	S	R	S	S	S	R	S	I	R	R	S	S	S	R
34	Urine	Escherichia coli	ESBL	ESBL		NA	Negative		Negative	Negative	Negative	Negative	S	R	S	R	R	NT	R	S	R	S	S	S	R	S	S	S	S	R	S	S	S	R	S	I	R	S	S	S	S	R
35	Urine	Klebsiella pneumoniae	Class D (OXA-48(-like)) + ESBL	Class D (OXA-48(-like)) + ESBL		No	Inconclusive		Positive	Positive	Positive	Positive	R	R	R	R	R	NT	R	R	R	S	R	S	R	R	NA	R	R	R	R	R	NA	R	R	R	R	R	NA	R	S	R
36	Urine	Klebsiella pneumoniae	Class D (OXA-48(-like)) + ESBL	Class D (OXA-48(-like)) + ESBL		No	Inconclusive		Positive	Positive	Positive	Positive	R	R	R	R	R	NT	R	R	R	S	R	R	R	R	NA	R	R	R	R	R	NA	R	R	R	R	R	NA	R	S	R
37	Urine	Klebsiella pneumoniae	MBL + Class D (OXA-48(-like)) + ESBL	MBL + Class D (OXA-48(-like)) + ESBL		No	Inconclusive		Positive	Positive	Positive	Positive	R	R	R	R	R	NT	R	R	R	R	R	R	R	R	NA	R	R	R	R	R	NA	R	R	R	R	R	NA	R	R	R
38	Urine	Klebsiella pneumoniae	Class A (~KPC) + associated mechanisms	Class A (~KPC)		KPC	Positive	Early positive	Positive	Positive	Positive	Positive	R	R	R	R	R	NT	R	R	R	S	R	R	R	R	NA	S	R	R	R	R	NA	R	R	R	R	R	NA	R	R	R
39	Nephrostomy urine	Klebsiella pneumoniae	Class D (OXA-48(-like)) + ESBL	Class D (OXA-48(-like)) + ESBL		No	Positive		Positive	Positive	Negative	Positive	S	R	R	R	R	NT	R	R	R	S	R	R	R	R	NA	S	R	R	R	R	NA	R	R	R	R	R	NA	S	I	R
40	Urine	Klebsiella pneumoniae	AmpC + ESBL	AmpC + ESBL	None detected	No	Negative		Negative	Negative	Negative	Negative	R	R	R	R	R	NT	R	R	R	S	R	S	R	R	NA	R	S	R	R	I	NA	R	R	R	R	R	NA	R	R	R
41	Urine	Klebsiella pneumoniae	Class D (OXA-48(-like)) + ESBL	Class D (OXA-48(-like)) + ESBL	KPC	KPC	Positive	Early positive	Positive	Positive	Positive	Positive	R	R	R	R	R	NT	R	R	R	R	R	R	R	R	NA	S	R	R	R	R	NA	R	R	R	R	R	NA	R	R	R
42	Urine	Klebsiella pneumoniae	Class D (OXA-48(-like)) + ESBL	Class D (OXA-48(-like)) + ESBL		No	Positive	Early positive	Positive	Positive	Positive	Positive	R	R	R	R	R	NT	R	R	R	R	R	R	R	R	NA	R	R	R	R	R	NA	R	R	R	R	R	NA	R	R	R
43	Urine	Klebsiella pneumoniae	MBL + Class D (OXA-48(-like))	MBL + Class D (OXA-48(-like))		No	Positive		Positive	Positive	Positive	Positive	R	R	R	R	R	NT	R	R	R	R	R	R	R	R	NA	R	R	R	R	R	NA	R	R	R	R	R	NA	R	R	I
44	Urine	Klebsiella pneumoniae	MBL + Class D (OXA-48(-like))	MBL + Class D (OXA-48(-like))		No	Positive	Early positive	Positive	Positive	Positive	Positive	R	R	R	R	R	NT	R	R	R	R	R	R	R	R	NA	R	R	R	R	R	NA	R	R	R	R	R	NA	R	R	R
45	Urine	Klebsiella pneumoniae	AmpC	AmpC	None detected	No	Negative		Negative	Negative	Negative	Negative	S	R	S	S	S	NT	S	S	S	S	S	S	R	S	NA	S	S	R	S	S	NA	R	S	I	R	S	NA	S	S	R
46	Nephrostomy urine	Morganella morganii	Natural, inducible AmpC	AmpC		NA	Negative		Negative	Negative	Negative	Negative	S	R	R	S	R	NT	R	S	R	S	S	R	S	S	NA	R	I	S	R	S	NA	R	R	NA	R	S	NA	R	R	R
47	Urine	Enterobacter cloacae	Natural Hyper-AmpC (HCASE)	AmpC		NA	Negative		Negative	Negative	Negative	Negative	S	R	R	R	R	NT	R	R	R	S	R	S	S	R	NA	S	S	S	S	S	NA	R	R	NA	R	R	NA	S	S	R
48	Urine	Klebsiella pneumoniae	Class A (~KPC) + associated mechanisms	Class A (~KPC)		KPC	Positive	Early positive	Positive	Positive	Positive	Positive	R	R	R	R	R	NT	R	R	R	S	R	R	R	R	NA	R	R	R	R	R	NA	R	R	R	R	R	NA	R	R	R
49	Urine	Klebsiella pneumoniae	Penicillinase	Penicillinase		No	Negative		Negative	Negative	Negative	Negative	S	R	S	S	S	S	S	S	S	S	S	S	S	S	NA	S	S	S	S	S	NA	R	S	I	R	I	NA	S	R	R
50	Sputum	Klebsiella pneumoniae	Susceptible / Wild-Type strain	Susceptible / Wild-Type strain		No	Negative		Negative	Negative	Negative	Negative	S	R	S	S	S	S	S	S	S	S	S	S	S	S	NA	S	S	S	S	S	NA	R	S	I	R	S	NA	S	S	R
51	Blood / Blood culture	Klebsiella pneumoniae	ESBL	ESBL		No	Negative		Negative	Negative	Negative	Negative	S	R	R	R	R	S	R	S	R	S	S	S	R	S	NA	S	S	R	S	S	NA	R	R	I	R	R	NA	R	R	I
52	Sputum	Hafnia alvei	Susceptible / Wild-Type strain	Susceptible / Wild-Type strain		NA	Negative		Negative	Negative	Negative	Negative	S	S	S	S	S	S	S	S	S	S	S	S	S	S	NA	S	S	S	NA	S	NA	S	S	NA	S	S	NA	S	S	R
53	Sputum	Serratia marcescens	AmpC, CTX mutants	AmpC		NA	Negative		Negative	Negative	Negative	Negative	S	R	R	S	S	S	S	S	S	S	S	S	S	S	NA	S	S	S	NA	S	NA	S	S	NA	R	S	NA	S	S	I
54	Blood / Blood culture	Klebsiella pneumoniae	ESBL	ESBL		No	Negative		Negative	Negative	Negative	Negative	R	R	R	R	R	S	R	S	R	S	S	S	R	S	NA	S	S	R	S	S	NA	R	S	I	R	R	NA	R	R	I
55	Urine	Escherichia coli	ESBL	ESBL		NA	Negative		Negative	Negative	Negative	Negative	S	R	S	R	R	R	R	S	R	S	S	S	R	S	S	S	S	R	S	S	S	R	S	I	R	S	S	S	R	S
56	Urine	Klebsiella pneumoniae	Class D (OXA-48(-like)) - negative zCIM and mCIM	Class D (OXA-48(-like))	OXA-48(-like)	No	Positive		Positive	Positive	Positive	Positive	S	R	R	R	R	S	R	R	R	S	R	R	R	R	NA	S	R	R	R	R	NA	R	R	R	R	R	NA	S	R	I
57	Urine	Escherichia coli	Susceptible / Wild-Type strain	Susceptible / Wild-Type strain		NA	Negative		Negative	Negative	Negative	Negative	S	S	S	S	S	S	S	S	S	S	S	S	S	S	S	S	S	S	S	S	S	S	S	I	S	S	S	S	R	R
58	Nephrostomy urine	Klebsiella pneumoniae	Class D (OXA-48(-like)) - negative zCIM and mCIM	Class D (OXA-48(-like))		No	Inconclusive		Positive	Negative	Negative	Positive	S	R	R	R	R	S	R	R	R	S	R	R	R	R	NA	S	R	R	R	R	NA	R	R	R	R	R	NA	S	R	I
59	Nephrostomy urine	Escherichia coli	AmpC	AmpC		NA	Negative		Negative	Negative	Negative	Negative	S	R	S	S	S	S	S	R	S	S	S	R	R	S	S	S	S	R	S	S	S	R	S	I	R	I	S	S	R	I
60	Urine	Klebsiella pneumoniae	Class D (OXA-48(-like))	Class D (OXA-48(-like))	OXA-48(-like)	No	Positive		Positive	Negative	Negative	Positive	S	R	R	R	R	S	R	R	R	S	R	R	R	R	NA	S	R	R	R	R	NA	R	R	R	R	R	NA	S	R	I
61	Urine	Klebsiella pneumoniae	Class A (~KPC)	Class A (~KPC)	KPC	KPC	Positive	Early positive	Positive	Positive	Positive	Positive	R	R	R	R	R	R	R	R	R	S	R	S	R	R	NA	S	R	R	R	R	NA	R	R	R	R	R	NA	R	S	R
62	Urine	Escherichia coli	Susceptible / Wild-Type strain	Susceptible / Wild-Type strain		NA	Negative		Negative	Negative	Negative	Negative	S	R	S	S	S	S	S	S	S	S	S	R	S	S	S	S	S	S	R	S	S	R	S	I	R	R	S	S	S	I
63	Urine	Klebsiella pneumoniae	Class A (~KPC)	Class A (~KPC)		KPC	Positive	Early positive	Positive	Positive	Positive	Positive	R	R	R	R	R	R	R	R	R	S	R	R	R	R	NA	S	R	R	R	R	NA	R	R	R	R	R	NA	R	R	I
64	Urine	Klebsiella pneumoniae	Penicillinase	Penicillinase		No	Negative		Negative	Negative	Negative	Negative	S	R	S	S	S	S	S	S	S	S	S	S	S	S	NA	S	S	S	S	S	NA	R	S	I	R	S	NA	S	R	R
65	Urine	Klebsiella pneumoniae	MBL + Class D (OXA-48(-like)) - RCV	MBL + Class D (OXA-48(-like))		No	Positive		Positive	Positive	Positive	Positive	S	R	R	R	R	S	R	R	R	R	R	S	R	R	NA	R	R	R	R	R	NA	R	R	R	R	R	NA	R	I	I
66	Urine	Klebsiella pneumoniae	Class A (~KPC)	Class A (~KPC)		KPC	Positive	Early positive	Positive	Positive	Positive	Positive	S	R	R	R	R	R	R	R	R	S	R	R	R	R	NA	S	R	R	R	R	NA	R	R	R	R	R	NA	S	R	R
67	Urine	Klebsiella pneumoniae	MBL + ESBL	MBL + ESBL		No	Positive	Early positive	Negative	Positive	Positive	Positive	R	R	R	R	R	R	R	R	R	R	R	R	R	R	NA	S	R	R	S	R	NA	R	R	R	R	R	NA	R	S	I
68	Urine	Escherichia coli	ESBL	ESBL		NA	Negative		Negative	Negative	Negative	Negative	S	R	S	R	R	R	R	S	R	S	R	S	R	S	S	S	S	R	R	S	S	R	S	I	R	R	S	R	S	R
69	Purulent secretion	Klebsiella pneumoniae	MBL	MBL		No	Positive	Early positive	Positive	Positive	Positive	Positive	R	R	R	S	R	R	R	R	R	R	R	R	R	R	NA	R	R	R	S	R	NA	R	R	R	R	R	NA	R	S	R
70	Purulent secretion	Escherichia coli	Susceptible / Wild-Type strain	Susceptible / Wild-Type strain		NA	Negative		Negative	Negative	Negative	Negative	S	S	S	S	S	S	S	S	S	S	S	R	R	S	S	S	S	R	S	S	S	S	S	I	S	S	S	S	R	S
71	Blood / Blood culture	Enterobacter xiangfangensis	Natural, inducible AmpC	AmpC		NA	Negative		Negative	Negative	Negative	Negative	S	S	R	S	S	S	S	R	S	S	S	S	S	S	NA	S	S	S	S	S	NA	S	S	NA	S	S	NA	S	S	S
72	Purulent secretion	Enterobacter cloacae	ESBL	ESBL		NA	Negative		Negative	Negative	Negative	Negative	R	R	R	R	R	S	R	R	R	S	S	S	R	S	NA	R	S	S	S	S	NA	R	R	NA	R	R	NA	R	R	I
73	Sputum	Raoultella ornithinolytica	Susceptible / Wild-Type strain	Susceptible / Wild-Type strain		NA	Negative		Negative	Negative	Negative	Negative	S	R	S	S	S	ATU	S	S	S	S	S	S	ATU	S	NA	S	S	I	S	S	NA	S	S	NA	R	S	NA	S	S	I
74	Sputum	Enterobacter kobei	Natural, inducible AmpC	AmpC		NA	Negative		Negative	Negative	Negative	Negative	S	S	R	S	S	S	S	R	S	S	S	S	S	S	NA	S	S	S	S	S	NA	S	S	NA	S	S	NA	S	S	I
75	Urine	Klebsiella pneumoniae	ESBL Class D (OXA non-carba)	ESBL		No	Negative		Negative	Negative	Negative	Negative	S	R	R	I	S	S	R	S	R	S	R	S	R	S	NA	S	S	R	R	S	NA	R	R	I	R	R	NA	S	S	I
76	Urine	Klebsiella pneumoniae	AmpC + ESBL (non-CTX-M)	AmpC + ESBL		No	Negative		Negative	Negative	Negative	Negative	S	R	R	I	S	S	R	S	R	S	R	S	R	S	NA	S	S	R	R	S	NA	R	R	I	R	R	NA	S	S	I
77	Urine	Klebsiella pneumoniae	Class A (~KPC)	Class A (~KPC)		KPC	Positive		Positive	Positive	Positive	Positive	S	R	R	R	R	R	R	R	R	S	R	R	R	R	NA	S	R	R	R	R	NA	R	R	R	R	R	NA	S	R	I
78	Urine	Klebsiella pneumoniae	Class A (~KPC)	Class A (~KPC)		KPC	Positive		Positive	Positive	Positive	Positive	S	R	R	R	R	R	R	R	R	S	R	R	R	R	NA	S	R	R	R	R	NA	R	R	R	R	R	NA	S	R	I
79	Urine	Proteus mirabilis	MBL	MBL	None detected	NA	Positive		Negative	Negative	Negative	Negative	S	R	R	S	S	S	R	S	R	S	R	R	R	S	NA	R	I	R	R	S	NA	R	S	I	R	I	NA	R	R	R
80	Urine	Klebsiella pneumoniae	MBL + Class D (OXA-48(-like))	MBL + Class D (OXA-48(-like))		No	Positive		Positive	Positive	Positive	Positive	R	R	R	R	R	R	R	R	R	R	R	S	R	R	NA	R	R	R	S	R	NA	R	R	R	R	R	NA	R	S	R
81	Urine	Klebsiella pneumoniae	MBL + Class D (OXA-48(-like))	MBL + Class D (OXA-48(-like))		No	Positive	Early positive	Positive	Positive	Positive	Positive	R	R	R	R	R	ATU	R	R	R	R	R	S	R	R	NA	R	R	R	S	R	NA	R	R	R	R	R	NA	R	S	I
82	Catheter	Klebsiella pneumoniae	Penicillinase	Penicillinase		No	Inconclusive		Negative	Negative	Negative	Negative	S	R	S	S	S	S	S	S	S	S	S	R	R	S	NA	S	S	R	S	S	NA	R	S	I	R	I	NA	S	R	I
83	Urine	Morganella morganii	Hyper-AmpC (HCASE)	AmpC		NA	Negative		Negative	Negative	Negative	Negative	S	R	R	S	S	S	R	S	R	S	S	S	R	S	NA	S	I	R	R	S	NA	R	S	NA	I	S	NA	S	R	R
84	Urine	Klebsiella pneumoniae	Inhibitors-resistant penicillinase, reduced FOX diameter	Penicillinase		No	Inconclusive		Negative	Negative	Negative	Negative	S	R	R	S	I	S	S	R	S	S	S	S	R	S	NA	R	S	R	R	S	NA	R	R	I	R	R	NA	R	R	I
85	Catheter	Klebsiella pneumoniae	Class D (OXA-48(-like)) + ESBL	Class D (OXA-48(-like)) + ESBL		No	Positive		Positive	Positive	Positive	Positive	S	R	R	R	R	S	R	R	R	S	R	R	R	R	NA	R	R	R	S	I	NA	R	R	R	R	R	NA	R	R	I
86	Urine	Escherichia coli	Penicillinase	Penicillinase		NA	Negative		Negative	Negative	Negative	Negative	S	R	S	S	S	S	S	S	S	S	S	S	R	S	S	R	S	R	S	S	S	R	S	I	R	S	S	R	S	S
87	Nephrostomy urine	Klebsiella pneumoniae	Class A (~KPC)	Class A (~KPC)		KPC	Positive	Early positive	Positive	Positive	Positive	Positive	S	R	R	R	R	R	R	R	R	S	R	S	R	R	NA	S	R	R	R	R	NA	R	R	R	R	R	NA	S	S	I
88	Urine	Serratia ureilytica	MBL	MBL	NDM	NA	Positive	Early positive	Negative	Positive	Positive	Positive	S	R	R	S	R	ATU	R	R	R	R	R	S	ATU	R	NA	S	I	I	NA	I	NA	R	R	NA	R	R	NA	R	S	R
89	Urine	Escherichia coli	Susceptible / Wild-Type strain, hipervirulent	Susceptible / Wild-Type strain		NA	Negative		Negative	Negative	Negative	Negative	S	S	S	S	S	S	S	S	S	S	S	R	R	S	S	S	S	R	S	S	S	S	S	I	S	S	S	S	S	I
90	Urine	Klebsiella pneumoniae	MBL + Class D (OXA-48(-like))	MBL + Class D (OXA-48(-like))		No	Positive	Early positive	Positive	Positive	Positive	Positive	R	R	R	R	R	R	R	R	R	R	R	R	R	R	NA	R	R	R	R	R	NA	R	R	R	R	R	NA	R	R	R
91	Tracheal / bronchial secretion	Klebsiella pneumoniae	Class A (~KPC)	Class A (~KPC)	KPC	KPC	Positive		Positive	Positive	Positive	Positive	R	R	R	R	R	R	R	R	R	S	R	S	R	R	NA	S	R	R	R	R	NA	R	R	R	R	R	NA	R	S	I
92	PEG tube	Klebsiella pneumoniae	Class A (~KPC)	Class A (~KPC)		KPC	Inconclusive		Positive	Positive	Positive	Positive	R	R	R	R	R	R	R	R	R	S	R	S	R	R	NA	R	R	R	R	R	NA	R	R	R	R	R	NA	R	S	S
93	Purulent secretion	Klebsiella pneumoniae	Susceptible / Wild-Type strain, hipervirulent	Susceptible / Wild-Type strain		No	Negative		Negative	Negative	Negative	Negative	S	R	S	S	S	S	S	S	S	S	S	S	S	S	NA	S	S	S	S	S	NA	R	S	I	R	S	NA	S	S	I
94	Purulent secretion	Escherichia coli	Susceptible / Wild-Type strain	Susceptible / Wild-Type strain		NA	Positive		Negative	Negative	Negative	Negative	S	S	S	S	S	S	S	S	S	S	S	S	S	S	S	S	S	S	S	S	S	S	S	I	S	S	S	S	S	R
95	Urine	Klebsiella pneumoniae	MBL + ESBL	MBL + ESBL		No	Positive	Early positive	Positive	Positive	Positive	Positive	R	R	R	R	R	R	R	R	R	R	R	R	R	R	NA	R	R	R	R	R	NA	R	R	R	R	R	NA	R	R	R
96	Urine	Providencia rettgeri	Susceptible / Wild-Type strain	Susceptible / Wild-Type strain		NA	Negative		Negative	Negative	Negative	Negative	S	S	S	S	S	S	S	S	S	S	S	S	ATU	S	NA	S	I	R	NA	S	NA	S	S	NA	S	S	NA	S	R	R
97	Nephrostomy urine	Klebsiella pneumoniae	Inhibitors-resistant penicillinase, TEM mutant	Penicillinase		No	Inconclusive		Negative	Negative	Negative	Negative	S	R	R	I	R	S	R	R	R	S	S	R	R	R	NA	R	S	R	R	S	NA	R	R	I	R	R	NA	R	S	I
98	Nephrostomy urine	Klebsiella pneumoniae	Penicillinase	Penicillinase		No	Inconclusive		Negative	Negative	Negative	Negative	R	R	R	S	R	S	I	R	I	S	S	S	R	S	NA	R	S	R	R	S	NA	R	R	I	R	R	NA	R	S	I
99	Blood / Blood culture	Klebsiella pneumoniae	ESBL	ESBL		No	Negative		Negative	Negative	Negative	Negative	R	R	R	R	R	S	R	S	R	S	S	S	R	S	NA	R	S	R	S	S	NA	R	R	I	R	R	NA	R	R	R
100	Urine	Klebsiella pneumoniae	MBL + ESBL	MBL + ESBL		No	Positive	Early positive	Positive	Positive	Positive	Positive	R	R	R	R	R	R	R	R	R	R	R	R	R	R	NA	R	R	R	R	R	NA	R	R	R	R	R	NA	R	R	R
101	Urine	Escherichia coli	Penicillinase	Penicillinase		NA	Negative		Negative	Negative	Negative	Negative	S	S	S	S	S	S	S	S	S	S	S	S	S	S	S	S	S	S	S	S	S	S	S	I	S	S	S	S	S	I
102	Purulent / wound secretion	Morganella morganii	Natural, inducible AmpC	AmpC		NA	Negative		Negative	Negative	Negative	Negative	S	R	R	S	S	S	I	R	S	S	S	S	S	S	NA	S	I	S	R	S	NA	R	S	NA	S	S	NA	S	S	R
103	Urine	Klebsiella pneumoniae	ESBL	ESBL		No	Inconclusive		Negative	Negative	Negative	Negative	S	R	R	R	R	S	R	R	R	S	R	S	R	R	NA	R	S	R	S	S	NA	R	R	R	R	R	NA	R	S	R
104	Pleural fluid	Klebsiella pneumoniae	ESBL	ESBL		No	Inconclusive		Negative	Negative	Negative	Negative	R	R	R	R	R	R	R	S	R	S	ATU	S	R	S	NA	R	S	I	R	S	NA	R	R	I	R	R	NA	R	R	R
105	Catheter	Klebsiella pneumoniae	ESBL	ESBL		No	Negative		Negative	Negative	Negative	Negative	R	R	R	R	R	ATU	R	S	R	S	ATU	S	R	S	NA	R	S	I	S	S	NA	R	R	I	R	R	NA	R	R	I
106	Urine	Proteus mirabilis	ESBL	ESBL		NA	Negative		Negative	Negative	Negative	Negative	S	R	R	S	R	ATU	R	S	R	S	R	R	R	S	NA	R	I	R	R	S	NA	R	R	I	R	I	NA	R	R	R
107	Urine	Klebsiella pneumoniae	Class D (OXA-48(-like)) + ESBL	Class D (OXA-48(-like)) + ESBL		No	Positive		Positive	Positive	Positive	Positive	R	R	R	R	R	ATU	R	R	R	S	R	S	R	R	NA	R	R	R	R	R	NA	R	R	R	R	R	NA	R	R	R
108	Urine	Escherichia coli	Natural, represible but non-inducible AmpC + ESBL	AmpC + ESBL		NA	Negative		Negative	Negative	Negative	Negative	S	R	R	R	R	R	R	S	R	S	S	S	R	S	S	S	S	R	R	S	S	R	S	I	R	R	S	S	R	I
109	Urine	Klebsiella pneumoniae	AmpC + ESBL	AmpC + ESBL		No	Negative		Negative	Negative	Negative	Negative	R	R	R	R	R	R	R	R	R	S	R	R	R	R	NA	R	S	R	R	S	NA	R	R	R	R	R	NA	R	R	R
110	Urine	Klebsiella pneumoniae	MBL + Class D (OXA-48(-like))	MBL + Class D (OXA-48(-like))		No	Positive	Early positive	Positive	Positive	Positive	Positive	R	R	R	R	R	R	R	R	R	R	R	R	R	R	NA	R	R	R	R	R	NA	R	R	R	R	R	NA	R	R	I
111	Urine	Klebsiella pneumoniae	MBL + Class D (OXA-48(-like))	MBL + Class D (OXA-48(-like))		No	Positive	Early positive	Positive	Positive	Positive	Positive	R	R	R	R	R	R	R	R	R	R	R	R	R	R	NA	R	R	R	R	R	NA	R	R	R	R	R	NA	R	R	I
112	Urine	Klebsiella pneumoniae	Weak MBL	MBL	NDM	No	Positive	Early positive	Positive	Positive	Positive	Positive	R	R	R	R	R	R	R	R	R	R	R	R	R	R	NA	R	R	R	R	R	NA	R	R	R	R	R	NA	R	R	I
113	Urine	Klebsiella pneumoniae	ESBL +/- AmpC	AmpC + ESBL		No	Negative		Negative	Negative	Negative	Negative	R	R	R	R	R	R	R	R	R	S	R	S	R	S	NA	R	S	R	R	S	NA	R	R	I	R	R	NA	R	S	I
114	Urine	Klebsiella pneumoniae	ESBL +/- AmpC	AmpC + ESBL		No	Negative		Negative	Negative	Negative	Negative	S	R	R	R	R	S	R	S	R	S	S	S	R	S	NA	R	S	S	S	S	NA	R	R	I	R	R	NA	R	S	I
115	Urine	Klebsiella pneumoniae	MBL + Class D (OXA-48(-like))	MBL + Class D (OXA-48(-like))	NDM	No	Positive		Positive	Positive	Positive	Positive	R	R	R	R	R	R	R	R	R	R	R	R	R	R	NA	R	R	R	R	R	NA	R	R	R	R	R	NA	R	R	I
116	Purulent / wound secretion	Providencia stuartii	Natural, inducible AmpC	AmpC		NA	Negative		Negative	Negative	Negative	Negative	S	R	R	S	R	R	S	S	S	S	S	S	S	S	NA	S	I	S	NA	S	NA	S	S	NA	S	S	NA	S	S	R
117	Blood / Blood culture	Klebsiella pneumoniae	Class D (OXA-48(-like))	Class D (OXA-48(-like))		No	Positive		Positive	Positive	Positive	Positive	R	R	R	R	R	R	R	R	R	S	R	S	R	R	NA	R	R	R	R	R	NA	R	R	R	R	R	NA	R	R	I
118	Urine	Providencia rettgeri	Natural, inducible AmpC	AmpC		NA	Negative		Negative	Negative	Negative	Negative	S	S	S	S	I	S	S	S	S	S	S	S	ATU	S	NA	S	I	R	NA	S	NA	S	S	NA	S	S	NA	S	R	R
119	Urine	Citrobacter freundii	Natural, inducible AmpC + Penicillinase	AmpC + Penicillinase		NA	Negative		Negative	Negative	Negative	Negative	S	R	R	S	S	S	S	R	S	S	S	S	R	S	NA	S	S	R	S	S	NA	R	S	NA	R	S	NA	S	R	I
120	Urine	Klebsiella pneumoniae	MBL + Class D (OXA-48(-like))	MBL + Class D (OXA-48(-like))		No	Positive	Early positive	Positive	Positive	Positive	Positive	R	R	R	R	R	R	R	R	R	R	R	R	R	R	NA	R	R	R	R	R	NA	R	R	R	R	R	NA	R	R	I
121	Urine	Klebsiella pneumoniae	Class D (OXA-48(-like)) + ESBL	Class D (OXA-48(-like)) + ESBL		No	Inconclusive		Positive	Positive	Positive	Positive	S	R	R	R	R	R	R	S	R	S	R	R	R	R	NA	R	I	R	R	I	NA	R	R	R	R	R	NA	R	R	I
122	Nephrostomy urine	Klebsiella pneumoniae	MBL + ESBL	MBL + ESBL		No	Positive	Early positive	Positive	Positive	Positive	Positive	R	R	R	R	R	R	R	R	R	R	R	R	R	R	NA	R	R	R	R	R	NA	R	R	R	R	R	NA	R	R	I
123	Urine	Klebsiella pneumoniae	MBL + Class D (OXA-48(-like))	MBL + Class D (OXA-48(-like))		No	Positive		Positive	Positive	Positive	Positive	R	R	R	R	R	R	R	R	R	R	R	R	R	R	NA	R	R	R	R	R	NA	R	R	R	R	R	NA	R	R	I
124	Urine	Proteus mirabilis	Penicillinase	Penicillinase		NA	Negative		Negative	Negative	Negative	Negative	S	R	S	S	S	S	S	S	S	S	S	R	R	S	NA	R	I	R	R	S	NA	R	S	I	R	S	NA	R	R	R
125	Purulent / wound secretion	Klebsiella pneumoniae	Class D (OXA-48(-like))	Class D (OXA-48(-like))	OXA-48(-like)	No	Positive		Positive	Positive	Positive	Positive	R	R	R	R	R	R	R	R	R	S	R	S	R	R	NA	R	R	R	R	R	NA	R	R	R	R	R	NA	R	R	R
126	Urine	Klebsiella pneumoniae	MBL + Class D (OXA-48(-like))	MBL + Class D (OXA-48(-like))		No	Positive	Early positive	Positive	Positive	Positive	Positive	R	R	R	R	R	ATU	R	R	R	R	R	S	R	R	NA	R	R	R	S	R	NA	R	R	R	R	R	NA	R	S	S
127	Urine	Morganella morganii	Natural, inducible AmpC	AmpC		NA	Negative		Negative	Negative	Negative	Negative	S	R	R	S	S	S	R	S	R	S	S	S	S	S	NA	S	I	S	R	S	NA	R	S	NA	S	S	NA	S	S	R
128	Urine	Klebsiella pneumoniae	ESBL	ESBL		No	Negative		Negative	Negative	Negative	Negative	S	R	R	R	R	S	R	S	R	S	S	S	R	S	NA	S	S	R	S	S	NA	R	R	I	R	R	NA	R	R	I
129	Nephrostomy urine	Klebsiella pneumoniae	MBL + ESBL	MBL + ESBL		No	Positive	Early positive	Positive	Positive	Positive	Positive	R	R	R	R	R	R	R	R	R	R	R	R	R	R	NA	R	R	R	R	R	NA	R	R	R	R	R	NA	R	R	S
130	Urine	Providencia stuartii	Susceptible / Wild-Type strain	Susceptible / Wild-Type strain		NA	Negative		Negative	Negative	Negative	Negative	S	R	R	S	R	S	S	S	S	S	S	S	R	S	NA	S	I	R	NA	S	NA	S	S	NA	S	S	NA	S	S	R
131	Tracheal / bronchial secretion	Serratia marcescens	Natural, inducible AmpC	AmpC		NA	Negative		Negative	Negative	Negative	Negative	S	S	R	S	S	S	S	S	S	S	S	S	S	S	NA	S	S	S	NA	S	NA	S	S	NA	S	S	NA	R	S	R
132	Nephrostomy urine	Klebsiella pneumoniae	AmpC + ESBL	AmpC + ESBL		No	Negative		Negative	Negative	Negative	Negative	S	R	S	R	R	S	R	R	R	R	ATU	R	R	R	NA	S	S	R	S	S	NA	R	R	R	R	R	NA	S	R	R
133	Urine	Escherichia coli	ESBL	ESBL		NA	Negative		Negative	Negative	Negative	Negative	S	R	R	R	R	S	R	S	I	S	S	S	R	S	S	S	S	R	S	S	S	R	S	I	R	R	S	S	R	S
134	Urine	Klebsiella pneumoniae	Class D (OXA-48(-like)) / ESBL	Class D (OXA-48(-like))		No	Positive		Negative	Positive	Positive	Positive	R	R	R	R	R	S	R	S	R	S	R	S	R	R	NA	S	I	R	S	I	NA	R	R	R	R	R	NA	R	R	I
135	Urine	Klebsiella pneumoniae	Class D (OXA-48(-like)) / ESBL	Class D (OXA-48(-like))	OXA-48(-like)	No	Positive		Negative	Positive	Positive	Positive	R	R	R	R	R	S	R	S	R	S	R	S	R	R	NA	R	I	R	R	I	NA	R	R	R	R	R	NA	R	S	I
136	Urine	Klebsiella pneumoniae	MBL	MBL		No	Positive	Early positive	Positive	Positive	Positive	Positive	R	R	R	R	R	ATU	R	R	R	R	R	R	R	R	NA	R	R	R	R	R	NA	R	R	R	R	R	NA	R	R	I
137	Urine	Klebsiella pneumoniae	ESBL	ESBL		No	Negative		Negative	Negative	Negative	Negative	R	R	R	R	R	R	R	R	R	S	R	S	R	R	NA	R	S	R	R	S	NA	R	R	R	R	R	NA	R	R	R
138	Tracheal / bronchial secretion	Klebsiella pneumoniae	MBL + Class D (OXA-48(-like))	MBL + Class D (OXA-48(-like))		No	Positive	Early positive	Positive	Positive	Positive	Positive	R	R	R	R	R	R	R	R	R	R	R	S	R	R	NA	R	R	R	R	R	NA	R	R	R	R	R	NA	R	R	R
139	Nephrostomy urine	Klebsiella pneumoniae	ESBL	ESBL		No	Negative		Negative	Negative	Negative	Negative	R	R	R	R	R	ATU	R	S	R	S	R	S	R	S	NA	R	S	R	R	S	NA	R	R	I	R	R	NA	R	R	R
140	Catheter	Proteus mirabilis	AmpC + ESBL	AmpC + ESBL		NA	Positive		Negative	Positive	Positive	Positive	R	R	R	S	R	S	R	R	R	S	R	R	R	S	NA	R	I	R	S	S	NA	R	S	I	R	R	NA	R	R	R
141	Urine	Klebsiella pneumoniae	Penicillinase	Penicillinase		No	Negative		Negative	Negative	Negative	Negative	S	R	R	S	S	S	S	R	S	S	S	S	R	S	NA	R	S	R	R	S	NA	R	R	I	R	R	NA	R	S	S
142	Urine	Escherichia coli	ESBL	ESBL		NA	Negative		Negative	Negative	Negative	Negative	S	R	S	I	R	S	R	S	S	S	S	S	R	S	S	S	S	R	S	S	S	R	S	I	R	I	S	S	R	I
143	Urine	Escherichia coli	Susceptible / Wild-Type strain	Susceptible / Wild-Type strain		NA	Negative		Negative	Negative	Negative	Negative	S	S	S	S	S	S	S	S	S	S	S	S	R	S	S	R	S	R	S	S	S	S	S	I	S	S	S	R	S	R
144	Urine	Klebsiella pneumoniae	MBL + ESBL	MBL + ESBL	NDM	No	Positive	Early positive	Negative	Positive	Negative	Positive	R	R	R	R	R	R	R	R	R	R	R	R	R	R	NA	R	R	R	S	R	NA	R	R	R	R	R	NA	R	R	S
145	Urine	Klebsiella pneumoniae	Class D (OXA-48(-like)) + ESBL	Class D (OXA-48(-like)) + ESBL	NDM + OXA-48(-like)	No	Positive	Early positive	Positive	Positive	Positive	Positive	R	R	R	R	R	R	R	R	R	R	R	S	R	R	NA	R	R	R	R	R	NA	R	R	R	R	R	NA	R	R	R
146	Nephrostomy urine	Klebsiella pneumoniae	MBL + Class D (OXA-48(-like))	MBL + Class D (OXA-48(-like))		No	Negative		Positive	Positive	Positive	Positive	R	R	R	R	R	R	R	R	R	R	R	S	R	R	NA	R	R	R	S	R	NA	R	R	R	R	R	NA	R	R	R
147	Urine	Klebsiella pneumoniae	Class D (OXA-48(-like))	Class D (OXA-48(-like))		No	Positive		Negative	Positive	Positive	Positive	R	R	R	R	R	R	R	R	R	S	R	S	R	R	NA	R	R	R	R	R	NA	R	R	R	R	R	NA	R	R	R
148	Nephrostomy urine	Klebsiella pneumoniae	MBL + ESBL	MBL + ESBL		No	Positive	Early positive	Positive	Positive	Positive	Positive	R	R	R	R	R	R	R	R	R	R	R	S	R	R	NA	R	R	R	R	R	NA	R	R	R	R	R	NA	R	R	I
149	Urine	Klebsiella pneumoniae	Penicillinase, very mucous culture	Penicillinase		No	Negative		Negative	Negative	Negative	Positive	S	R	R	S	S	S	S	S	S	S	S	S	R	S	NA	R	S	R	R	S	NA	R	R	I	R	R	NA	R	S	I
150	Tracheal / bronchial secretion	Proteus mirabilis	AmpC + ESBL	AmpC + ESBL	VIM	NA	Negative		Negative	Positive	Positive	Positive	R	R	R	S	I	ATU	R	R	R	S	R	R	R	S	NA	R	I	R	S	S	NA	R	S	I	R	R	NA	R	R	R
151	Tracheal / bronchial secretion	Enterobacter kobei	Natural, inducible AmpC	AmpC	None detected	NA	Positive		Negative	Negative	Negative	Negative	S	S	R	S	S	S	S	R	S	S	S	S	S	S	NA	S	S	S	S	S	NA	S	S	NA	S	S	NA	S	S	I
152	Urine	Klebsiella pneumoniae	AmpC + ESBL	AmpC + ESBL		No	Negative		Negative	Negative	Negative	Negative	S	R	R	R	R	S	R	S	R	S	ATU	R	R	S	NA	R	S	R	R	S	NA	R	R	I	R	R	NA	R	R	I
153	Urine	Escherichia coli	Susceptible / Wild-Type strain, mucous culture	Susceptible / Wild-Type strain		NA	Negative		Negative	Negative	Negative	Negative	S	S	S	S	S	S	S	S	S	S	S	S	S	S	S	S	S	S	R	S	S	S	S	I	S	S	S	R	S	R
154	Tracheal / bronchial secretion	Klebsiella pneumoniae	ESBL	ESBL		No	Negative		Negative	Negative	Negative	Negative	S	R	R	S	I	S	S	R	I	S	S	S	S	S	NA	S	S	S	R	S	NA	R	R	I	R	R	NA	S	S	R
155	Nephrostomy urine	Klebsiella pneumoniae	Class A (~KPC) + associated mechanisms	Class A (~KPC)	KPC	KPC	Positive	Early positive	Positive	Positive	Positive	Positive	R	R	R	R	R	R	R	R	R	R	R	R	R	R	NA	R	R	R	R	R	NA	R	R	R	R	R	NA	R	R	R
156	Urine	Escherichia coli	ESBL	ESBL		NA	Negative		Negative	Negative	Negative	Negative	S	R	S	R	R	S	R	S	R	S	S	S	R	S	S	R	S	R	S	S	S	R	S	I	R	I	S	R	R	I
157	Urine	Klebsiella pneumoniae	Class A (~KPC)	Class A (~KPC)	KPC	KPC	Positive		Positive	Positive	Positive	Positive	R	R	R	R	R	R	R	R	R	S	R	S	R	R	NA	S	R	R	R	R	NA	R	R	I	R	R	NA	R	S	R
158	Purulent secretion	Escherichia coli	ESBL	ESBL		NA	Negative		Negative	Negative	Negative	Negative	S	R	R	R	R	S	R	S	R	S	ATU	R	R	S	S	R	S	R	R	S	S	R	R	I	R	R	S	R	R	I
159	Urine	Citrobacter freundii	AmpC (weak!) (ACC?) + ESBL	AmpC + ESBL		NA	Negative		Negative	Negative	Negative	Negative	S	R	R	I	I	S	R	S	R	S	R	S	R	S	NA	R	S	R	R	S	NA	R	R	NA	R	R	NA	R	S	I
160	Urine	Escherichia coli	ESBL	ESBL		NA	Negative		Negative	Negative	Negative	Negative	S	R	S	R	R	R	R	S	R	S	S	S	S	S	S	S	S	S	S	S	S	R	S	I	R	I	S	S	S	I
161	Urine	Klebsiella pneumoniae	MBL + Class D (OXA-48(-like)) + ESBL	MBL + Class D (OXA-48(-like)) + ESBL	NDM + OXA-48(-like)	No	Positive	Early positive	Positive	Positive	Positive	Positive	R	R	R	R	R	R	R	R	R	R	R	R	R	R	NA	R	R	R	R	R	NA	R	R	R	R	R	NA	R	R	R
162	Catheter	Klebsiella pneumoniae	MBL + Class D (OXA-48(-like)) (OXA-181?)	MBL + Class D (OXA-48(-like))	NDM + OXA-48(-like)	No	Positive	Early positive	Positive	Positive	Positive	Positive	R	R	R	S	R	ATU	R	R	R	R	R	S	R	R	NA	R	R	R	S	R	NA	R	R	R	R	R	NA	R	R	R
163	Purulent secretion	Serratia marcescens	Natural, inducible AmpC, very adherent culture	AmpC	None detected	NA	Negative		Negative	Negative	Negative	Positive	S	R	R	S	S	S	S	S	S	S	S	S	S	S	NA	S	S	S	NA	S	NA	S	S	NA	S	S	NA	S	S	R
164	Tracheal / bronchial secretion	Klebsiella pneumoniae	MBL + Class D (OXA-48(-like))	MBL + Class D (OXA-48(-like))	NDM + OXA-48(-like)	No	Positive	Early positive	Positive	Positive	Positive	Positive	R	R	R	S	R	ATU	R	R	R	R	R	S	R	R	NA	R	R	R	R	R	NA	R	R	R	R	R	NA	R	R	R
165	Tracheal / bronchial secretion	Klebsiella pneumoniae	MBL + Class D (OXA-48(-like)) + ESBL	MBL + Class D (OXA-48(-like)) + ESBL	NDM + OXA-48(-like)	No	Positive	Early positive	Positive	Positive	Positive	Positive	R	R	R	R	R	R	R	R	R	R	R	S	R	R	NA	R	R	R	R	R	NA	R	R	R	R	R	NA	R	R	R
166	Urine	Providencia stuartii	Natural, inducible AmpC	AmpC	None detected	NA	Negative		Negative	Negative	Negative	Negative	R	R	R	I	S	S	R	S	R	S	S	R	R	S	NA	R	I	R	NA	S	NA	R	R	NA	R	R	NA	R	R	R
167	Urine	Escherichia coli	Penicillinase	Penicillinase		NA	Negative		Negative	Negative	Negative	Negative	S	R	S	S	S	S	S	S	S	S	S	S	R	S	S	R	S	R	S	S	S	R	S	I	R	S	S	R	R	I
168	Urine	Klebsiella pneumoniae	MBL + ESBL	MBL + ESBL	NDM	No	Positive	Early positive	Positive	Positive	Positive	Positive	R	R	R	R	R	R	R	R	R	R	R	R	R	R	NA	R	R	R	R	R	NA	R	R	R	R	R	NA	R	R	I
169	Urine	Klebsiella pneumoniae	ESBL	ESBL		No	Negative		Negative	Negative	Negative	Negative	S	R	S	R	R	S	R	S	R	S	S	S	R	S	NA	R	S	R	R	S	NA	R	S	I	R	I	NA	R	R	R
170	Urine	Klebsiella pneumoniae	Class D (OXA-48(-like))	Class D (OXA-48(-like))	OXA-48(-like)	No	Positive		Negative	Positive	Positive	Positive	R	R	R	R	R	S	R	R	R	S	R	S	R	R	NA	R	R	R	R	R	NA	R	R	R	R	R	NA	R	S	R
171	Purulent secretion	Escherichia coli	ESBL	ESBL		NA	Negative		Negative	Negative	Negative	Negative	S	R	R	R	R	S	R	S	R	S	S	R	S	S	S	S	S	S	S	S	S	R	R	I	R	R	S	S	S	I
172	Urine	Klebsiella pneumoniae	MBL + ESBL / (OXA-163?)	MBL + ESBL	NDM	No	Positive	Early positive	Positive	Positive	Positive	Positive	R	R	R	R	R	R	R	R	R	R	R	R	R	R	NA	R	R	R	R	R	NA	R	R	R	R	R	NA	R	R	R
173	Urine	Morganella morganii	Natural, inducible AmpC	AmpC		NA	Negative		Negative	Negative	Negative	Negative	S	R	R	S	S	S	S	R	S	S	S	R	S	S	NA	S	I	S	S	S	NA	S	S	NA	S	S	NA	S	R	R
174	Urine	Escherichia coli	AmpC + ESBL	AmpC + ESBL		NA	Negative		Negative	Negative	Negative	Negative	S	R	S	R	R	ATU	R	S	R	S	S	S	S	S	S	S	S	S	S	S	S	R	S	I	R	I	S	S	S	R
175	Urine	Klebsiella pneumoniae	MBL + ESBL / (OXA-163?)	MBL + ESBL	NDM	No	Positive	Early positive	Positive	Positive	Positive	Positive	R	R	R	R	R	ATU	R	R	R	R	R	R	R	R	NA	R	R	R	R	R	NA	R	R	R	R	R	NA	R	R	I
176	Nephrostomy urine	Serratia ureilytica	ESBL	ESBL		NA	Negative		Negative	Negative	Negative	Negative	S	R	R	R	R	ATU	R	S	R	S	S	S	R	S	NA	R	S	R	NA	S	NA	R	S	NA	R	R	NA	R	S	R
177	JJ stent urine	Klebsiella pneumoniae	MBL + Class D (OXA-48(-like)) + ESBL	MBL + Class D (OXA-48(-like)) + ESBL	NDM + OXA-48(-like)	No	Positive	Early positive	Positive	Positive	Positive	Positive	R	R	R	R	R	R	R	R	R	R	R	R	R	R	NA	R	R	R	R	R	NA	R	R	R	R	R	NA	R	R	I
178	Nephrostomy urine	Klebsiella pneumoniae	ESBL	ESBL		No	Negative		Negative	Negative	Negative	Negative	R	R	R	R	R	S	R	S	R	S	R	S	R	S	NA	R	S	R	R	S	NA	R	R	I	R	R	NA	R	R	I
179	Nephrostomy urine	Providencia rettgeri	Susceptible / Wild-Type strain	Susceptible / Wild-Type strain		NA	Negative		Negative	Negative	Negative	Negative	S	S	S	S	S	S	S	S	S	S	S	R	S	S	NA	S	I	S	NA	S	NA	S	S	NA	S	S	NA	S	S	R
180	Nephrostomy urine	Proteus mirabilis	AmpC	AmpC	VIM	NA	Positive		Positive	Positive	Positive	Positive	R	R	R	I	R	S	R	R	R	S	R	R	R	S	NA	R	I	R	R	S	NA	R	S	I	R	R	NA	R	R	R
181	Nephrostomy urine	Klebsiella pneumoniae	MBL + ESBL	MBL + ESBL	NDM	No	Positive		Positive	Positive	Positive	Positive	R	R	R	R	R	ATU	R	R	R	R	R	R	R	R	NA	R	R	R	R	R	NA	R	R	R	R	R	NA	R	R	R
182	Urine	Klebsiella pneumoniae	MBL + ESBL	MBL + ESBL	NDM	No	Positive		Positive	Positive	Positive	Positive	S	R	R	R	R	S	R	R	R	S	R	R	R	R	NA	R	S	R	S	I	NA	R	R	I	R	R	NA	R	R	S
183	Urine	Klebsiella pneumoniae	MBL + ESBL	MBL + ESBL		No	Positive		Positive	Positive	Positive	Positive	S	R	R	R	R	S	R	R	R	R	R	R	R	R	NA	R	I	R	S	R	NA	R	R	I	R	R	NA	R	R	S
184	Urine	Klebsiella pneumoniae	ESBL	ESBL		No	Negative		Negative	Negative	Negative	Negative	R	R	R	R	R	R	R	S	R	S	R	S	R	S	NA	R	S	R	R	S	NA	R	R	R	R	R	NA	R	R	S
185	Urine	Klebsiella pneumoniae	Class D (OXA-48(-like))	Class D (OXA-48(-like))	OXA-48(-like)	No	Positive		Positive	Positive	Positive	Positive	S	R	R	R	R	S	R	S	R	S	R	S	R	R	NA	S	S	R	R	I	NA	R	R	R	R	R	NA	S	S	I
186	Urine	Klebsiella pneumoniae	AmpC + ESBL	AmpC + ESBL		No	Negative		Negative	Negative	Negative	Negative	R	R	R	R	R	R	R	S	R	S	ATU	S	R	S	NA	S	S	R	S	S	NA	R	R	I	R	R	NA	R	S	I
187	Urine	Escherichia coli	AmpC + ESBL	AmpC + ESBL		NA	Negative		Negative	Negative	Negative	Negative	S	R	S	R	R	ATU	R	S	R	S	S	R	R	S	S	S	S	R	S	S	S	R	S	I	R	I	S	S	S	S
188	Urine	Escherichia coli	AmpC + ESBL	AmpC + ESBL		NA	Negative		Negative	Negative	Negative	Negative	S	R	S	R	R	S	R	S	I	S	S	S	R	S	S	R	S	R	S	S	S	R	S	I	R	S	S	R	R	S
189	Urine	Escherichia coli	Penicillinase, very mucous culture	Penicillinase		NA	Negative		Negative	Negative	Negative	Negative	S	R	S	S	S	S	S	S	S	S	S	S	S	S	S	S	S	S	S	S	S	R	S	I	R	I	S	S	S	I
190	Nephrostomy urine	Klebsiella pneumoniae	MBL + ESBL / (OXA-163?)	MBL + ESBL		No	Positive	Early positive	Negative	Positive	Positive	Positive	R	R	R	R	R	R	R	R	R	R	R	R	R	R	NA	R	R	R	R	R	NA	R	R	R	R	R	NA	R	R	R
191	Nephrostomy urine	Klebsiella pneumoniae	Class A (~KPC) + Class D (OXA-48(-like)) + AmpC	Class A (~KPC) + Class D (OXA-48(-like)) + AmpC	KPC + OXA-48(-like)	No	Positive	Early positive	Positive	Positive	Positive	Positive	S	R	R	R	R	S	R	S	R	S	R	S	R	R	NA	S	S	R	R	I	NA	R	R	R	R	R	NA	S	S	R
192	Nephrostomy urine	Morganella morganii	Susceptible / Wild-Type strain	Susceptible / Wild-Type strain		NA	Negative		Negative	Negative	Negative	Negative	S	R	R	S	S	S	S	R	S	S	S	R	S	S	NA	S	I	S	R	S	NA	S	S	NA	S	S	NA	S	S	R
193	Urine	Escherichia coli	AmpC + ESBL	AmpC + ESBL		NA	Negative		Negative	Negative	Negative	Negative	S	R	S	R	R	R	R	S	R	S	S	S	R	S	S	S	S	R	S	S	S	R	S	I	R	I	S	S	R	I
194	Urine	Escherichia coli	AmpC + ESBL	AmpC + ESBL		NA	Negative		Negative	Negative	Negative	Negative	R	R	R	R	R	ATU	R	S	R	S	S	S	R	S	S	S	S	R	S	S	S	R	R	I	R	R	S	R	S	S
195	Blood / Blood culture	Klebsiella pneumoniae	AmpC + ESBL	AmpC + ESBL		No	Negative		Negative	Negative	Negative	Negative	S	R	S	R	R	S	R	S	R	S	S	S	R	S	NA	S	S	I	S	S	NA	R	S	I	R	I	NA	S	R	R
196	Purulent secretion	Klebsiella pneumoniae	ESBL	ESBL		No	Negative		Negative	Negative	Negative	Negative	S	R	S	R	R	ATU	R	S	R	S	S	S	ATU	S	NA	S	S	I	S	S	NA	R	S	I	R	I	NA	S	R	I
197	Urine	Klebsiella pneumoniae	AmpC + ESBL	AmpC + ESBL		No	Negative		Negative	Negative	Negative	Negative	S	R	S	R	R	ATU	R	S	R	S	S	S	ATU	S	NA	S	S	I	S	S	NA	R	S	I	R	I	NA	S	R	R
198	Urine	Klebsiella pneumoniae	ESBL, very mucous culture	ESBL		No	Negative		Negative	Negative	Negative	Negative	S	R	S	R	R	R	R	R	R	S	R	S	R	S	NA	S	S	R	R	S	NA	R	R	I	R	R	NA	S	R	R
199	Nephrostomy urine	Proteus mirabilis	AmpC + ESBL	AmpC + ESBL		NA	Negative		Negative	Negative	Negative	Negative	S	R	R	S	R	S	R	S	R	S	R	R	R	S	NA	R	I	R	R	S	NA	R	R	I	R	S	NA	R	R	R
200	Nephrostomy urine	Klebsiella pneumoniae	MBL + ESBL	MBL + ESBL		No	Positive	Early positive	Negative	Positive	Positive	Positive	R	R	R	R	R	R	R	R	R	R	R	R	R	R	NA	R	R	R	R	R	NA	R	R	R	R	R	NA	R	R	R
201	Catheter	Klebsiella pneumoniae	Penicillinase	Penicillinase		No	Negative		Negative	Negative	Negative	Negative	S	R	S	S	S	S	S	S	S	S	S	S	S	S	NA	S	S	S	S	S	NA	R	R	I	R	R	NA	S	R	R
202	Urine	Escherichia coli	Penicillinase	Penicillinase		NA	Negative		Negative	Negative	Negative	Negative	S	R	R	S	S	S	S	S	S	S	S	S	S	S	S	S	S	S	S	S	S	R	S	I	R	R	S	S	S	R
203	Urine	Escherichia coli	Penicillinase	Penicillinase		NA	Negative		Negative	Negative	Negative	Negative	S	R	S	R	R	S	R	S	R	S	S	S	R	S	S	S	S	R	S	S	S	R	S	I	R	S	S	S	R	S
204	Urine	Citrobacter braakii	Penicillinase	Penicillinase		NA	Negative		Negative	Negative	Negative	Negative	S	R	S	S	S	S	S	S	S	S	S	S	S	S	NA	S	S	S	S	S	NA	R	S	NA	R	S	NA	S	S	I
205	Tracheal / bronchial secretion	Klebsiella pneumoniae	MBL + Class D (OXA-48(-like))	MBL + Class D (OXA-48(-like))		No	Positive	Early positive	Positive	Positive	Positive	Positive	R	R	R	S	R	ATU	R	R	R	R	R	S	R	R	NA	R	R	R	S	R	NA	R	R	R	R	R	NA	R	R	R
206	Tracheal / bronchial secretion	Proteus mirabilis	Susceptible / Wild-Type strain	Susceptible / Wild-Type strain		NA	Negative		Negative	Negative	Negative	Negative	S	S	S	S	S	S	S	S	S	S	S	S	S	S	NA	S	I	S	S	S	NA	S	S	I	S	S	NA	S	S	R
207	Blood / Blood culture	Klebsiella pneumoniae	MBL + Class D (OXA-48(-like)) + ESBL	MBL + Class D (OXA-48(-like)) + ESBL		No	Positive	Early positive	Positive	Positive	Positive	Positive	R	R	R	R	R	R	R	R	R	R	R	S	R	R	NA	R	R	R	S	R	NA	R	R	R	R	R	NA	R	R	R
208	Urine	Escherichia coli	ESBL	ESBL		NA	Negative		Negative	Negative	Negative	Negative	S	R	S	R	R	S	R	S	R	S	S	S	R	S	S	S	S	R	S	S	S	R	S	I	R	S	S	S	R	S
209	Urine	Escherichia coli	ESBL	ESBL		NA	Negative		Negative	Negative	Negative	Negative	S	R	S	R	R	ATU	R	S	R	S	S	S	S	S	S	S	S	I	S	S	S	R	S	I	R	I	S	S	R	S
210	Catheter	Klebsiella pneumoniae	MBL + Class A (~KPC)	MBL + Class A (~KPC)		No	Positive		Positive	Positive	Positive	Positive	R	R	R	R	R	R	R	R	R	R	R	R	R	R	NA	R	R	R	R	R	NA	R	R	R	R	R	NA	R	R	I
211	Purulent secretion	Klebsiella pneumoniae	MBL + ESBL	MBL + ESBL		No	Positive		Positive	Positive	Positive	Positive	S	R	R	R	R	R	R	R	R	R	R	R	R	R	NA	R	R	R	R	R	NA	R	R	R	R	R	NA	R	R	I
212	Nephrostomy urine	Serratia marcescens	Natural, inducible AmpC + ESBL	AmpC + ESBL		NA	Negative		Negative	Negative	Negative	Negative	S	R	R	R	R	R	R	S	R	S	S	S	R	S	NA	R	S	R	NA	S	NA	R	S	NA	R	I	NA	R	S	I
213	Nephrostomy urine	Serratia marcescens	Natural, inducible AmpC + ESBL	AmpC + ESBL		NA	Negative		Negative	Negative	Negative	Negative	S	R	S	R	R	ATU	R	S	R	S	S	S	R	S	NA	R	S	R	NA	S	NA	R	S	NA	R	S	NA	R	S	I
214	Urine	Klebsiella pneumoniae	Class A (~KPC)	Class A (~KPC)	KPC	KPC	Positive		Positive	Positive	Positive	Positive	R	R	R	R	R	S	R	R	R	S	R	S	R	R	NA	R	R	R	R	R	NA	R	R	R	R	R	NA	R	S	I
215	Urine	Providencia stuartii	Natural, inducible AmpC + ESBL (CTX-M type)	AmpC + ESBL		NA	Negative		Negative	Negative	Negative	Negative	R	R	R	I	S	S	R	R	R	S	S	S	R	S	NA	R	I	R	NA	S	NA	R	R	NA	R	R	NA	R	R	R
216	Blood / Blood culture	Klebsiella pneumoniae	Class A (~KPC)	Class A (~KPC)	KPC	No	Positive		Positive	Positive	Positive	Positive	R	R	R	R	R	R	R	R	R	S	R	R	R	R	NA	S	R	R	R	R	NA	R	R	R	R	R	NA	R	R	R
217	Urine	Proteus mirabilis	AmpC	AmpC		NA	Negative		Negative	Negative	Negative	Negative	S	R	R	S	S	S	R	S	R	S	R	R	R	S	NA	R	I	R	R	S	NA	R	S	I	R	I	NA	R	R	R
218	Nephrostomy urine	Serratia ureilytica	ESBL	ESBL		NA	Negative		Negative	Negative	Negative	Negative	S	R	S	R	R	S	R	R	R	S	S	S	R	S	NA	R	S	R	NA	S	NA	R	S	NA	R	S	NA	S	S	S
219	Urine	Providencia stuartii	Natural, inducible AmpC + ESBL (CTX-M type)	AmpC + ESBL		NA	Negative		Negative	Negative	Negative	Negative	R	R	R	I	S	S	R	R	R	S	S	S	R	S	NA	R	I	R	NA	S	NA	R	R	NA	R	R	NA	R	R	R
220	Tracheal / bronchial secretion	Klebsiella pneumoniae	MBL + Class D (OXA-48(-like))	MBL + Class D (OXA-48(-like))		No	Positive	Early positive	Positive	Positive	Positive	Positive	R	R	R	S	R	ATU	R	R	R	R	R	S	R	R	NA	R	R	R	S	R	NA	R	R	R	R	R	NA	R	R	R
221	Tracheal / bronchial secretion	Proteus mirabilis	AmpC + ESBL	AmpC + ESBL		NA	Negative		Negative	Negative	Negative	Negative	R	R	R	S	S	S	R	S	R	S	R	R	R	S	NA	R	I	R	R	S	NA	R	S	I	R	S	NA	R	R	R
222	Urine	Escherichia coli	ESBL (CTX-M type)	ESBL		NA	Negative		Negative	Negative	Negative	Negative	S	R	S	R	R	S	R	S	R	S	S	S	R	S	S	S	S	R	S	S	S	R	R	I	R	S	S	S	S	I
223	Urine	Escherichia coli	ESBL (CTX-M type)	ESBL		NA	Negative		Negative	Negative	Negative	Negative	S	R	R	R	R	R	R	S	R	S	S	S	R	S	S	S	S	R	S	S	S	R	R	I	R	R	S	S	S	I
224	Urine	Escherichia coli	ESBL (CTX-M type)	ESBL		NA	Negative		Negative	Negative	Negative	Negative	S	R	S	R	R	ATU	R	S	R	S	S	S	R	S	S	S	S	R	S	S	S	R	R	I	R	I	S	S	S	I
225	Urine	Escherichia coli	ESBL (CTX-M type)	ESBL		NA	Negative		Negative	Negative	Negative	Negative	S	R	S	I	R	S	R	S	S	S	S	S	R	S	S	S	S	R	S	S	S	R	R	I	R	I	S	R	R	S
226	Urine	Providencia stuartii	Natural, inducible AmpC + ESBL (CTX-M type)	AmpC + ESBL		NA	Negative		Negative	Negative	Negative	Negative	R	R	R	I	S	S	R	R	R	S	ATU	R	R	S	NA	R	I	R	NA	S	NA	R	R	NA	R	R	NA	R	R	R
227	Urine	Klebsiella pneumoniae	MBL + Class D (OXA-48(-like)) + ESBL	MBL + Class D (OXA-48(-like)) + ESBL		No	Positive	Early positive	Positive	Positive	Positive	Positive	R	R	R	R	R	R	R	R	R	R	R	S	R	R	NA	S	I	R	R	I	NA	R	R	R	R	R	NA	R	R	I
228	Urine	Klebsiella pneumoniae	ESBL (non-CTX-M)	ESBL	None detected	No	Negative		Negative	Negative	Negative	Positive	R	R	R	S	R	R	I	R	S	S	S	S	R	S	NA	S	S	R	S	S	NA	R	R	I	R	R	NA	R	S	R
229	Sputum	Klebsiella pneumoniae	MBL + Class D (OXA-48(-like)) + ESBL	MBL + Class D (OXA-48(-like)) + ESBL		No	Positive		Positive	Positive	Positive	Positive	R	R	R	R	R	R	R	R	R	R	R	R	R	R	NA	R	R	R	R	R	NA	R	R	R	R	R	NA	R	R	R
230	Sputum	Klebsiella pneumoniae	MBL + ESBL	MBL + ESBL		No	Positive	Early positive	Positive	Positive	Positive	Positive	R	R	R	R	R	R	R	R	R	R	R	R	R	R	NA	R	R	R	R	R	NA	R	R	R	R	R	NA	R	R	R
231	Urine	Escherichia coli	ESBL	ESBL		NA	Negative		Negative	Negative	Negative	Negative	S	R	S	R	R	S	R	S	I	S	S	S	R	S	S	S	S	R	S	S	S	R	S	I	R	I	S	R	R	I
232	Urine	Escherichia coli	ESBL	ESBL		NA	Negative		Negative	Negative	Negative	Negative	S	R	S	R	R	S	R	S	S	S	S	S	S	S	S	S	S	S	S	S	S	R	S	I	R	I	S	S	S	S
233	Urine	Klebsiella pneumoniae	ESBL	ESBL		No	Negative		Negative	Negative	Negative	Negative	R	R	S	R	R	R	R	R	R	S	R	R	R	S	NA	R	S	R	R	S	NA	R	R	I	R	R	NA	R	R	S
234	Urine	Klebsiella pneumoniae	Class D (OXA-48(-like)) + ESBL	Class D (OXA-48(-like)) + ESBL		No	Positive	Early positive	Positive	Positive	Positive	Positive	R	R	R	R	R	R	R	R	R	S	R	S	R	R	NA	S	R	R	R	R	NA	R	R	R	R	R	NA	R	R	R
235	Tracheal / bronchial secretion	Enterobacter cloacae	Natural, inducible AmpC + ESBL	AmpC + ESBL		NA	Negative		Negative	Negative	Negative	Negative	R	R	R	R	I	R	R	R	R	S	S	R	S	S	NA	R	S	S	S	S	NA	R	S	NA	R	R	NA	R	R	I
236	Tracheal / bronchial secretion	Enterobacter asburiae	AmpC + ESBL, ETP resistant mutants	AmpC + ESBL		NA	Negative		Negative	Negative	Negative	Negative	R	R	R	R	R	R	R	R	R	S	S	R	R	S	NA	R	S	R	S	S	NA	R	S	NA	R	I	NA	R	R	R
237	Nephrostomy urine	Klebsiella pneumoniae	MBL + ESBL	MBL + ESBL	NDM	No	Positive	Early positive	Positive	Positive	Positive	Positive	R	R	R	R	R	R	R	R	R	R	R	R	R	R	NA	R	R	R	R	R	NA	R	R	R	R	R	NA	R	R	I
238	Sputum	Klebsiella pneumoniae	MBL + Class D (OXA-48(-like)) + ESBL	MBL + Class D (OXA-48(-like)) + ESBL		No	Positive	Early positive	Positive	Positive	Positive	Positive	R	R	R	R	R	R	R	R	R	R	R	R	R	R	NA	R	R	R	R	R	NA	R	R	R	R	R	NA	R	R	R
239	Urine	Serratia ureilytica	Natural, inducible AmpC	AmpC		NA	Negative		Negative	Negative	Negative	Negative	S	S	S	S	S	S	S	R	S	S	S	R	R	S	NA	S	S	R	NA	S	NA	S	S	NA	S	S	NA	S	S	R
240	Urine	Klebsiella pneumoniae	Class D (OXA-48(-like)) + ESBL	Class D (OXA-48(-like)) + ESBL		No	Positive		Positive	Positive	Positive	Positive	R	R	R	R	R	R	R	R	R	S	R	S	R	R	NA	S	R	R	R	R	NA	R	R	R	R	R	NA	R	R	R
241	Urine	Klebsiella aerogenes	Hyper-AmpC (HCASE)	AmpC		NA	Negative		Negative	Negative	Negative	Negative	S	R	R	R	I	S	R	R	R	S	S	S	S	S	NA	S	S	S	S	S	NA	R	R	NA	R	R	NA	S	S	I
242	Nephrostomy urine	Serratia marcescens	ESBL	ESBL		NA	Negative		Negative	Negative	Negative	Negative	S	R	S	R	R	R	R	R	R	S	S	S	R	S	NA	R	S	R	NA	S	NA	R	S	NA	R	I	NA	R	S	I
243	Urine	Klebsiella pneumoniae	MBL + ESBL	MBL + ESBL		No	Positive	Early positive	Positive	Positive	Positive	Positive	R	R	R	R	R	R	R	R	R	R	R	R	R	R	NA	R	R	R	R	R	NA	R	R	R	R	R	NA	R	R	I
244	Urine	Klebsiella pneumoniae	MBL + ESBL	MBL + ESBL		No	Positive	Early positive	Positive	Positive	Positive	Positive	R	R	R	R	R	R	R	R	R	R	R	R	R	R	NA	R	R	R	R	R	NA	R	R	R	R	R	NA	R	R	I
245	Urine	Escherichia coli	ESBL	ESBL		NA	Negative		Negative	Negative	Negative	Negative	R	R	R	R	R	R	R	R	R	S	R	R	ATU	S	R	R	S	R	R	S	S	R	R	R	R	R	R	S	S	R
246	Urine	Escherichia coli	ESBL	ESBL		NA	Negative		Negative	Negative	Negative	Negative	R	R	R	R	R	R	R	R	R	S	R	S	R	S	S	S	S	R	S	S	S	R	R	R	R	R	S	R	R	I
247	Bile	Klebsiella oxytoca	Susceptible / Wild-Type strain	Susceptible / Wild-Type strain		NA	Negative		Negative	Negative	Negative	Negative	S	R	S	S	S	S	S	S	S	S	S	S	S	S	NA	S	S	S	S	S	NA	S	S	I	R	S	NA	S	S	S
248	Purulent secretion	Proteus mirabilis	Susceptible / Wild-Type strain	Susceptible / Wild-Type strain		NA	Negative		Negative	Negative	Negative	Negative	S	R	S	S	S	S	S	S	S	S	S	S	S	S	NA	S	I	S	S	S	NA	S	S	I	R	S	NA	R	R	R
249	Nephrostomy urine	Serratia marcescens	ESBL	ESBL		NA	Negative		Negative	Negative	Negative	Negative	S	R	S	R	R	ATU	R	R	R	S	S	S	R	S	NA	R	S	R	R	S	NA	R	S	NA	R	S	NA	R	S	S
250	Urine	Klebsiella pneumoniae	ESBL	ESBL		No	Negative		Negative	Negative	Negative	Negative	S	R	S	R	R	ATU	R	S	R	S	S	R	ATU	S	NA	S	S	I	S	S	NA	R	S	I	R	I	NA	S	R	I
251	Urine	Escherichia coli	ESBL	ESBL		NA	Negative		Negative	Negative	Negative	Negative	R	R	S	R	R	S	R	S	R	S	S	S	R	S	S	R	S	R	S	S	S	R	S	I	R	S	S	R	R	S
252	Urine	Klebsiella pneumoniae	Class D (OXA-48(-like)) + ESBL	Class D (OXA-48(-like)) + ESBL		No	Positive		Positive	Positive	Positive	Positive	R	R	R	R	R	R	R	R	R	S	R	S	R	R	NA	R	R	R	R	R	NA	R	R	R	R	R	NA	R	R	R
253	Urine	Klebsiella pneumoniae	ESBL	ESBL		No	Negative		Negative	Negative	Negative	Negative	R	R	R	R	R	R	R	R	R	S	ATU	S	R	S	NA	R	S	R	R	S	NA	R	R	R	R	R	NA	R	S	I
254	Urine	Klebsiella pneumoniae	MBL + Class D (OXA-48(-like)) + ESBL	MBL + Class D (OXA-48(-like)) + ESBL		No	Positive	Early positive	Positive	Positive	Positive	Positive	R	R	R	R	R	R	R	R	R	R	R	R	R	R	NA	R	R	R	R	R	NA	R	R	R	R	R	NA	R	R	R
255	Urine	Escherichia coli	ESBL	ESBL		NA	Negative		Negative	Negative	Negative	Negative	S	R	R	R	R	ATU	R	S	R	S	S	S	R	S	S	R	S	R	S	S	S	R	R	I	R	I	S	R	S	I
256	Urine	Klebsiella pneumoniae	MBL + Class D (OXA-48(-like)) - RCV	MBL + Class D (OXA-48(-like))	NDM + OXA-48(-like)	No	Positive	Early positive	Positive	Positive	Positive	Positive	R	R	R	R	R	ATU	R	R	R	R	R	R	R	R	NA	R	R	R	S	R	NA	R	R	R	R	R	NA	R	R	R
257	Purulent / wound secretion	Escherichia coli	Penicilinaza	Penicillinase		NA	Negative		Negative	Negative	Negative	Negative	S	R	R	S	S	S	S	S	S	S	S	S	S	S	S	R	S	S	S	S	S	R	R	I	R	R	S	R	R	I
258	Urine	Escherichia coli	ESBL	ESBL		NA	Negative		Negative	Negative	Negative	Negative	S	R	S	I	R	S	R	S	I	S	S	S	S	S	S	R	S	S	S	S	S	R	S	I	R	I	S	S	S	I
259	Urine	Escherichia coli	ESBL	ESBL		NA	Negative		Negative	Negative	Negative	Negative	S	R	S	R	R	S	R	S	R	S	S	S	R	S	S	R	S	R	S	S	S	R	R	I	R	R	S	R	R	S
260	Urine	Escherichia coli	ESBL	ESBL		NA	Negative		Negative	Negative	Negative	Negative	S	R	S	R	R	R	R	S	R	S	S	R	R	S	S	S	S	R	S	S	S	R	S	I	R	I	S	S	R	R
261	Urine	Escherichia coli	ESBL	ESBL		NA	Negative		Negative	Negative	Negative	Negative	S	R	S	R	R	ATU	R	S	R	S	S	S	R	S	S	S	S	R	S	S	S	R	S	I	R	S	S	S	S	I
262	Urine	Klebsiella pneumoniae	Penicilinaza	Penicillinase		No	Negative		Negative	Negative	Negative	Negative	S	R	R	S	S	S	S	S	S	S	S	S	S	S	NA	S	S	S	S	S	NA	R	R	I	R	R	NA	S	S	I
263	Blood / Blood culture	Klebsiella pneumoniae	MBL + Class D (OXA-48(-like)) + ESBL - RCV	MBL + Class D (OXA-48(-like)) + ESBL		No	Positive	Early positive	Positive	Positive	Positive	Positive	R	R	R	R	R	R	R	R	R	R	R	R	R	R	NA	R	R	R	R	R	NA	R	R	R	R	R	NA	R	R	R
264	Urine	Escherichia coli	MBL + ESBL	MBL + ESBL	NDM	NA	Negative		Positive	Positive	Positive	Positive	R	R	R	R	R	ATU	R	R	R	R	R	S	R	R	S	R	S	R	S	I	S	R	R	I	R	R	S	R	R	I
265	Urine	Klebsiella pneumoniae	Class D (OXA-48(-like)) + ESBL	Class D (OXA-48(-like)) + ESBL		No	Positive		Positive	Positive	Positive	Positive	S	R	R	R	R	S	R	R	R	S	R	R	R	R	NA	S	R	R	S	R	NA	R	R	R	R	R	NA	S	R	I
266	Pleural fluid	Klebsiella pneumoniae	Penicillinase	Penicillinase		No	Negative		Negative	Negative	Negative	Negative	S	R	S	S	S	S	S	S	S	S	S	S	S	S	NA	S	S	S	S	S	NA	R	S	I	R	S	NA	S	S	R
267	Urine	Escherichia coli	ESBL	ESBL		NA	Negative		Negative	Negative	Negative	Negative	S	R	R	R	R	ATU	R	S	R	S	S	R	S	S	S	R	S	S	S	S	S	R	S	I	R	I	S	R	R	R
268	Urine	Escherichia coli	Penicillinase	Penicillinase		NA	Negative		Negative	Negative	Negative	Negative	S	R	S	S	S	S	S	S	S	S	S	S	S	S	S	S	S	S	S	S	S	R	S	I	R	S	S	S	S	I
269	Urine	Escherichia coli	Penicillinase	Penicillinase		NA	Negative		Negative	Negative	Negative	Negative	S	R	S	S	S	S	S	S	S	S	S	S	S	S	S	S	S	S	S	S	S	R	S	I	R	S	S	S	S	I
270	Pleural fluid	Klebsiella pneumoniae	Penicillinase	Penicillinase		No	Negative		Negative	Negative	Negative	Negative	S	R	S	S	S	S	S	S	S	S	S	S	S	S	NA	S	S	S	S	S	NA	R	S	I	R	S	NA	S	S	R
271	Sputum	Klebsiella pneumoniae	Class A (~KPC)	Class A (~KPC)		KPC	Positive	Early positive	Positive	Positive	Positive	Positive	R	R	R	R	R	R	R	R	R	S	R	S	R	R	NA	R	R	R	R	R	NA	R	R	R	R	R	NA	R	R	I
272	Tracheal / bronchial secretion	Klebsiella pneumoniae	MBL + Class D (OXA-48(-like))	MBL + Class D (OXA-48(-like))	NDM + OXA-48(-like)	No	Positive	Early positive	Positive	Positive	Positive	Positive	R	R	R	R	R	S	R	R	R	R	R	R	R	R	NA	R	R	R	R	R	NA	R	R	R	R	R	NA	R	R	R
273	Urine	Klebsiella pneumoniae	MBL + Class D (OXA-48(-like))	MBL + Class D (OXA-48(-like))	NDM + OXA-48(-like)	No	Positive	Early positive	Positive	Positive	Positive	Positive	R	R	R	R	R	R	R	R	R	R	R	S	R	R	NA	R	R	R	R	R	NA	R	R	R	R	R	NA	R	R	R
274	Urine	Klebsiella pneumoniae	Class A (~KPC)	Class A (~KPC)		KPC	Positive	Early positive	Positive	Positive	Positive	Positive	R	R	R	R	R	R	R	R	R	S	R	S	R	R	NA	R	R	R	R	R	NA	R	R	R	R	R	NA	R	S	I
275	Urine	Escherichia coli	Hyper-AmpC (HCASE)	AmpC	None detected	NA	Negative		Negative	Negative	Negative	Negative	S	R	R	R	S	ATU	R	R	R	S	S	S	R	S	S	R	S	R	S	S	S	R	S	I	R	R	S	R	S	R
276	Urine	Escherichia coli	ESBL	ESBL		NA	Positive	Early positive	Negative	Negative	Negative	Negative	S	R	S	R	R	S	R	S	R	S	S	S	S	S	S	S	S	S	S	S	S	R	S	I	R	S	S	S	R	I
277	Urine	Klebsiella pneumoniae	Class A (~KPC)	Class A (~KPC)	KPC	No	Positive	Early positive	Positive	Positive	Positive	Positive	R	R	R	R	R	R	R	R	R	S	R	R	R	R	NA	S	R	R	R	R	NA	R	R	R	R	R	NA	R	R	R
278	Urine	Escherichia coli	AmpC + Penicillinase	AmpC + Penicillinase		NA	Negative		Negative	Negative	Negative	Negative	S	R	R	S	S	S	S	S	S	S	S	S	S	S	S	S	S	S	S	S	S	R	R	I	R	I	S	R	R	I
279	Catheter	Escherichia coli	ESBL	ESBL		NA	Negative		Negative	Negative	Negative	Negative	S	R	R	S	R	S	I	S	S	S	S	R	S	S	S	S	S	S	S	S	S	R	R	I	R	R	S	S	S	I
280	Urine	Klebsiella pneumoniae	MBL + Class D (OXA-48(-like)) + ESBL	MBL + Class D (OXA-48(-like)) + ESBL		No	Positive		Positive	Positive	Positive	Positive	R	R	R	R	R	R	R	R	R	R	R	R	R	R	NA	R	R	R	R	R	NA	R	R	R	R	R	NA	R	R	R
281	Urine	Klebsiella pneumoniae	Penicillinase	Penicillinase		No	Negative		Negative	Negative	Negative	Negative	S	R	S	S	S	S	S	S	S	S	S	S	S	S	NA	S	S	S	S	S	NA	R	S	I	R	S	NA	S	R	R
282	Urine	Klebsiella pneumoniae	MBL + Class D (OXA-48(-like)) + ESBL	MBL + Class D (OXA-48(-like)) + ESBL		No	Positive	Early positive	Positive	Positive	Positive	Positive	R	R	R	R	R	R	R	R	R	R	R	R	R	R	NA	R	R	R	R	R	NA	R	R	R	R	R	NA	R	R	R
283	Nephrostomy urine	Serratia ureilytica	MBL	MBL	NDM	NA	Positive	Early positive	Positive	Positive	Positive	Positive	R	R	R	S	R	R	R	R	R	R	R	R	S	R	NA	R	S	S	NA	I	NA	R	R	NA	R	R	NA	R	S	R
284	Nephrostomy urine	Klebsiella pneumoniae	MBL + Class D (OXA-48(-like)) + ESBL	MBL + Class D (OXA-48(-like)) + ESBL		No	Positive	Early positive	Positive	Positive	Positive	Positive	R	R	R	R	R	R	R	R	R	R	R	R	R	R	NA	R	R	R	R	R	NA	R	R	R	R	R	NA	R	R	R
285	Nephrostomy urine	Providencia rettgeri	Susceptible / Wild-Type strain	Susceptible / Wild-Type strain		NA	Negative		Negative	Negative	Negative	Negative	S	S	S	S	S	S	S	S	S	S	S	S	S	S	NA	S	I	S	NA	S	NA	S	S	NA	S	S	NA	S	S	R
286	Urine	Klebsiella pneumoniae	MBL + Class D (OXA-48(-like)) + ESBL	MBL + Class D (OXA-48(-like)) + ESBL		No	Positive	Early positive	Positive	Positive	Positive	Positive	R	R	R	R	R	ATU	R	R	R	R	R	R	R	R	NA	R	R	R	R	R	NA	R	R	R	R	R	NA	R	R	R
287	Urine	Klebsiella pneumoniae	MBL + Class D (OXA-48(-like)) + ESBL	MBL + Class D (OXA-48(-like)) + ESBL		No	Positive		Positive	Positive	Positive	Positive	R	R	R	R	R	R	R	R	R	R	R	R	R	R	NA	R	R	R	R	R	NA	R	R	R	R	R	NA	R	R	R
288	Ascites fluid	Klebsiella pneumoniae	MBL + ESBL	MBL + ESBL		KPC	Positive	Early positive	Positive	Positive	Positive	Positive	R	R	R	R	R	R	R	R	R	R	R	R	R	R	NA	R	R	R	R	R	NA	R	R	R	R	R	NA	R	R	R
289	Blood / Blood culture	Klebsiella pneumoniae	MBL + ESBL	MBL + ESBL		No	Positive	Early positive	Positive	Positive	Positive	Positive	R	R	R	R	R	R	R	R	R	R	R	R	R	R	NA	R	R	R	R	R	NA	R	R	R	R	R	NA	R	R	I
290	Nephrostomy urine	Klebsiella pneumoniae	MBL + ESBL	MBL + ESBL	NDM	No	Positive	Early positive	Positive	Positive	Positive	Positive	R	R	R	R	R	R	R	R	R	R	R	S	R	R	NA	R	R	R	R	R	NA	R	R	R	R	R	NA	R	R	R
291	Nephrostomy urine	Providencia rettgeri	Susceptible / Wild-Type strain	Susceptible / Wild-Type strain		NA	Negative		Negative	Negative	Negative	Negative	S	S	S	S	S	S	S	S	S	S	S	S	S	S	NA	S	I	S	NA	S	NA	S	S	NA	S	S	NA	S	S	R
292	Nephrostomy urine	Serratia ureilytica	Susceptible / Wild-Type strain	Susceptible / Wild-Type strain		NA	Negative		Negative	Negative	Negative	Negative	S	S	R	S	S	S	S	S	S	S	S	S	S	S	NA	S	S	S	NA	S	NA	S	S	NA	S	S	NA	R	S	I
293	Nephrostomy urine	Escherichia coli	ESBL	ESBL		NA	Negative		Negative	Negative	Negative	Negative	R	R	S	R	R	ATU	R	S	R	S	S	S	R	S	S	R	S	R	S	S	S	R	R	I	R	R	S	R	R	R
294	Urine	Escherichia coli	ESBL	ESBL		NA	Negative		Negative	Negative	Negative	Negative	S	R	R	S	R	S	I	S	S	S	S	R	S	S	S	S	S	S	S	S	S	R	R	I	R	R	S	S	S	I
295	Urine	Klebsiella pneumoniae	Class D (OXA-48(-like))	Class D (OXA-48(-like))		No	Positive		Positive	Positive	Positive	Positive	S	R	R	S	I	S	R	R	S	S	S	S	R	R	NA	S	I	R	S	R	NA	R	R	R	R	R	NA	R	R	R
296	Urine	Klebsiella pneumoniae	Class A (~KPC)	Class A (~KPC)		KPC	Positive	Early positive	Positive	Positive	Positive	Positive	R	R	R	R	R	R	R	R	R	S	R	S	R	R	NA	S	R	R	R	R	NA	R	R	R	R	R	NA	R	R	I
297	Urine	Klebsiella aerogenes	Hyper-AmpC (HCASE)	AmpC		NA	Negative		Negative	Negative	Negative	Negative	S	R	R	R	S	S	R	R	R	S	S	S	S	S	NA	S	S	S	S	S	NA	R	R	NA	R	R	NA	S	S	R
298	Urine	Escherichia coli	ESBL	ESBL		NA	Negative		Negative	Negative	Negative	Negative	S	R	S	R	R	S	R	S	R	S	S	S	S	S	S	R	S	S	S	S	S	R	S	I	R	S	S	R	R	I
299	Urine	Escherichia coli	ESBL (non-CTX-M)	ESBL		NA	Negative		Negative	Negative	Negative	Negative	S	R	S	R	R	S	R	S	R	S	S	S	R	S	S	S	S	R	S	S	S	R	S	I	R	S	S	S	R	I
300	Urine	Escherichia coli	ESBL	ESBL		NA	Negative		Negative	Negative	Negative	Negative	S	R	S	I	R	R	R	S	S	S	S	S	ATU	S	S	S	S	I	S	S	S	R	S	I	R	S	S	S	R	I
301	Tracheal / bronchial secretion	Enterobacter bugandensis	Hyper-AmpC (HCASE)	AmpC		NA	Negative		Negative	Negative	Negative	Negative	S	R	R	R	S	S	R	R	R	S	ATU	S	ATU	S	NA	S	S	S	S	S	NA	R	R	NA	R	R	NA	S	S	R
302	Urine	Escherichia coli	ESBL	ESBL		NA	Negative		Negative	Negative	Negative	Negative	S	R	R	R	R	ATU	R	S	R	S	S	R	R	S	S	S	S	R	S	S	S	R	R	I	R	R	S	S	R	R
303	Nephrostomy urine	Escherichia coli	Susceptible / Wild-Type strain	Susceptible / Wild-Type strain		NA	Negative		Negative	Negative	Negative	Negative	S	S	S	S	S	S	S	S	S	S	S	S	S	S	S	S	S	S	S	S	S	S	S	I	S	S	S	S	S	I
304	Urine	Escherichia coli	ESBL	ESBL		NA	Negative		Negative	Negative	Negative	Negative	S	R	S	R	R	S	R	S	I	S	S	S	R	S	S	S	S	R	S	S	S	R	S	I	R	I	S	S	S	R
305	Urine	Escherichia coli	ESBL	ESBL		NA	Negative		Negative	Negative	Negative	Negative	S	R	S	R	R	R	R	R	R	S	S	R	R	S	S	S	S	R	S	S	S	R	S	I	R	I	S	S	R	I
306	Urine	Escherichia coli	ESBL	ESBL		NA	Negative		Negative	Negative	Negative	Negative	S	R	R	R	R	ATU	R	S	I	S	S	S	R	S	S	S	S	R	S	S	S	R	S	I	R	S	S	R	S	I
307	Urine	Enterobacter hormaechei	MBL + ESBL	MBL + ESBL		NA	Positive	Early positive	Positive	Positive	Positive	Positive	R	R	R	R	R	S	R	R	R	R	R	R	R	R	NA	R	S	R	S	I	NA	R	R	NA	R	R	NA	R	R	I
308	Urine	Klebsiella pneumoniae	MBL + Class D (OXA-48(-like)) + ESBL - RCV	MBL + Class D (OXA-48(-like)) + ESBL		No	Positive	Early positive	Positive	Positive	Positive	Positive	R	R	R	R	R	R	R	R	R	R	R	S	R	R	NA	R	R	R	R	R	NA	R	R	R	R	R	NA	R	R	R
309	Urine	Klebsiella pneumoniae	MBL + Class D (OXA-48(-like)) + ESBL - RCV	MBL + Class D (OXA-48(-like)) + ESBL		No	Positive	Early positive	Positive	Positive	Positive	Positive	R	R	R	R	R	R	R	R	R	R	R	R	R	R	NA	R	R	R	R	R	NA	R	R	R	R	R	NA	R	R	R
310	Urine	Escherichia coli	ESBL	ESBL		NA	Negative		Negative	Negative	Negative	Negative	R	R	S	R	R	R	R	S	R	S	S	S	R	S	S	R	S	R	S	S	S	R	R	I	R	I	S	S	R	I
311	Urine	Klebsiella pneumoniae	MBL + Class D (OXA-48(-like)) - RCV	MBL + Class D (OXA-48(-like))	NDM + OXA-48(-like)	No	Positive	Early positive	Positive	Positive	Positive	Positive	R	R	R	R	R	R	R	R	R	S	R	R	R	R	NA	R	S	R	R	I	NA	R	R	R	R	R	NA	R	R	I
312	Urine	Escherichia coli	ESBL	ESBL		NA	Negative		Negative	Negative	Negative	Negative	S	R	S	R	R	ATU	R	S	R	S	S	S	R	S	S	S	S	R	S	S	S	R	S	I	R	S	S	S	S	R
313	Urine	Klebsiella pneumoniae	Penicillinase	Penicillinase		No	Negative		Negative	Negative	Negative	Negative	S	R	S	S	S	S	S	S	S	S	S	S	S	S	NA	S	S	S	S	S	NA	R	R	I	R	R	NA	S	S	R
314	Urine	Escherichia coli	ESBL	ESBL		NA	Negative		Negative	Negative	Negative	Negative	S	R	S	R	R	S	R	S	R	S	S	S	S	S	S	S	S	S	S	S	S	R	S	I	R	I	S	S	R	I
315	Purulent secretion	Klebsiella pneumoniae	MBL + Class D (OXA-48(-like)) + ESBL - RCV	MBL + Class D (OXA-48(-like)) + ESBL	NDM + OXA-48(-like)	No	Positive	Early positive	Positive	Positive	Positive	Positive	R	R	R	R	R	R	R	R	R	R	R	R	R	R	NA	R	R	R	R	R	NA	R	R	R	R	R	NA	R	R	R
316	Urine	Escherichia coli	ESBL	ESBL		NA	Negative		Negative	Negative	Negative	Negative	S	R	S	R	R	S	R	S	R	S	S	S	R	S	S	S	S	R	S	S	S	R	S	I	R	S	S	R	R	I
317	Urine	Klebsiella pneumoniae	MBL + Class D (OXA-48(-like)) + ESBL	MBL + Class D (OXA-48(-like)) + ESBL		No	Positive	Early positive	Positive	Positive	Positive	Positive	R	R	R	R	R	ATU	R	R	R	R	R	R	R	R	NA	R	R	R	R	R	NA	R	R	R	R	R	NA	R	R	R
318	Urine	Klebsiella pneumoniae	MBL + Class D (OXA-48(-like)) + ESBL	MBL + Class D (OXA-48(-like)) + ESBL		No	Positive	Early positive	Positive	Positive	Positive	Positive	R	R	R	R	R	R	R	R	R	R	R	R	R	R	NA	R	R	R	R	R	NA	R	R	R	R	R	NA	R	R	R
319	Urine	Escherichia coli	ESBL	ESBL		NA	Negative		Negative	Negative	Negative	Negative	S	R	R	R	R	S	R	S	R	S	S	S	R	S	S	S	S	R	S	S	S	R	R	I	R	R	S	S	R	I
320	Urine	Escherichia coli	ESBL	ESBL		NA	Negative		Negative	Negative	Negative	Negative	S	R	S	R	R	R	R	S	R	S	S	R	R	S	S	S	S	R	S	S	S	R	S	I	R	I	S	R	R	R
321	Tracheal / bronchial secretion	Klebsiella pneumoniae	MBL + Class D (OXA-48(-like)) + ESBL - RCV	MBL + Class D (OXA-48(-like)) + ESBL	NDM + OXA-48(-like)	No	Positive	Early positive	Positive	Positive	Positive	Positive	R	R	R	R	R	R	R	R	R	R	R	R	R	R	NA	R	R	R	R	R	NA	R	R	R	R	R	NA	R	R	R
322	Urine	Escherichia coli	ESBL	ESBL		NA	Negative		Negative	Negative	Negative	Negative	S	R	S	R	R	ATU	R	S	R	S	S	S	ATU	S	S	S	S	I	S	S	S	R	S	I	R	I	S	S	R	R
323	Purulent secretion	Klebsiella pneumoniae	MBL + Class D (OXA-48(-like)) + ESBL	MBL + Class D (OXA-48(-like)) + ESBL		No	Positive	Early positive	Positive	Positive	Positive	Positive	R	R	R	R	R	R	R	R	R	R	R	R	R	R	NA	R	R	R	R	R	NA	R	R	R	R	R	NA	R	R	R
324	Urine	Klebsiella pneumoniae	ESBL, resistant mutants	ESBL		No	Negative		Negative	Negative	Negative	Negative	S	R	S	R	I	ATU	R	S	R	S	S	R	ATU	S	NA	R	S	I	S	S	NA	R	R	I	R	R	NA	S	R	R
325	Pleural fluid	Klebsiella pneumoniae	ESBL	ESBL		No	Negative		Negative	Negative	Negative	Negative	S	R	R	R	R	R	R	S	R	S	ATU	R	R	S	NA	R	S	I	R	S	NA	R	R	I	R	R	NA	R	S	I
326	Urine	Escherichia coli	ESBL	ESBL		NA	Negative		Negative	Negative	Negative	Negative	S	R	S	R	R	S	R	S	S	S	S	R	R	S	S	S	S	R	S	S	S	R	S	I	R	I	S	S	R	I
327	Urine	Escherichia coli	ESBL	ESBL		NA	Negative		Negative	Negative	Negative	Negative	R	R	S	R	R	ATU	R	S	R	S	S	S	R	S	S	R	S	R	S	S	S	R	R	I	R	I	S	R	S	R
328	Urine	Klebsiella pneumoniae	MBL + Class D (OXA-48(-like)) + ESBL	MBL + Class D (OXA-48(-like)) + ESBL		No	Positive	Early positive	Positive	Positive	Positive	Positive	R	R	R	R	R	R	R	R	R	R	R	R	R	R	NA	R	R	R	R	R	NA	R	R	R	R	R	NA	R	R	R
329	Urine	Klebsiella pneumoniae	MBL + Class D (OXA-48(-like)) + ESBL	MBL + Class D (OXA-48(-like)) + ESBL		No	Positive	Early positive	Positive	Positive	Positive	Positive	R	R	R	R	R	R	R	R	R	R	R	R	R	R	NA	R	R	R	R	R	NA	R	R	R	R	R	NA	R	R	R
330	Urine	Klebsiella pneumoniae	MBL + ESBL	MBL + ESBL		No	Positive	Early positive	Positive	Positive	Positive	Positive	R	R	R	R	R	R	R	R	R	S	R	S	R	R	NA	R	S	R	R	S	NA	R	R	I	R	R	NA	R	R	R
331	Urine	Escherichia coli	ESBL	ESBL		NA	Negative		Negative	Negative	Negative	Negative	S	R	S	R	R	R	R	S	R	S	S	R	S	S	S	R	S	I	S	S	S	R	S	I	R	I	S	R	S	I
332	Purulent secretion	Klebsiella pneumoniae	MBL + ESBL	MBL + ESBL		No	Positive	Early positive	Positive	Positive	Positive	Positive	R	R	R	R	R	ATU	R	R	R	R	R	R	R	R	NA	R	S	R	R	R	NA	R	R	R	R	R	NA	R	R	R
333	Ascites fluid	Klebsiella pneumoniae	MBL + ESBL	MBL + ESBL		No	Positive	Early positive	Positive	Positive	Positive	Positive	R	R	R	R	R	R	R	R	R	R	R	R	R	R	NA	R	S	R	R	R	NA	R	R	R	R	R	NA	R	R	R
334	Urine	Klebsiella pneumoniae	MBL + ESBL	MBL + ESBL		No	Positive		Positive	Positive	Positive	Positive	R	R	R	R	R	R	R	R	R	R	R	S	R	R	NA	R	S	R	S	I	NA	R	R	R	R	R	NA	R	R	I
335	Urine + Blood / Blood culture	Escherichia coli	Natural, inducible AmpC	AmpC		NA	Negative		Negative	Negative	Negative	Negative	S	R	R	S	S	S	I	R	R	S	S	S	S	S	S	S	S	S	S	S	S	R	S	I	R	R	S	S	S	S

## Sheet: Non-fermenter GNB
Strain no.	Isolation site / sample	Species	Comment	Phenotypic beta-lactam resistance mecanisms	Lateral-flow assay	BlueCarba Test	Obs. BCT	CIM	zCIM	mCIM	rCIM-A	Amikacin	Aztreonam	Cefepim	Cefiderocol	Ceftazidime	Ceftazidime-avibactam	Ceftolozane-tazobactam	Ciprofloxacin	Gentamicin	Imipenem	Imipenem-relebactam	Levofloxacin	Meropenem	Piperacillin	Piperacillin-tazobactam	Ticarcillin-clavulanic acid	Tobramycin	Minocycline	Trimethoprim-sulfametoxazole	Colistin	Colistin MIC ug/mL
336	Purulent secretion	Acinetobacter baumannii	Class D (~ OXA-23/-58) + associated mechanisms	Class D (~ OXA-23/-58)	OXA-23 + OXA-40/-58	Positive		Negative	Negative	Positive	Positive	R	NA	R	R	R	R	NA	R	R	R	NA	R	R	R	R	IE	R	NT	R	S	2
337	Urine	Pseudomonas aeruginosa	MBL + AmpC	MBL + AmpC	VIM	Positive	Early positive	Positive	Positive	Positive	Positive	R	I	R	S	R	R	R	R	NT	R	R	R	R	I	I	R	R	NT	NT	S	4
338	Purulent / wound secretion	Acinetobacter baumannii	Class D (~ OXA-23/-58) + AmpC	Class D (~ OXA-23/-58) + AmpC	OXA-40/-58	Positive		Negative	Negative	Positive	Positive	R	NA	R	S	R	R	NA	R	R	R	NA	R	R	R	R	IE	R	NT	R	S	2
339	Purulent secretion	Pseudomonas aeruginosa	Hyper-AmpC (HCASE) + ESBL	AmpC + ESBL	None detected	Positive		Negative	Negative	Negative	Negative	R	R	R	R	R	R	R	R	NT	R	S	R	R	R	R	R	S	NT	NT	S	2
340	Urine	Acinetobacter baumannii	Class D (~ OXA-23/-58) + associated mechanisms	Class D (~ OXA-23/-58)	OXA-40/-58	Positive		Positive	Negative	Positive	Positive	R	NA	R	S	R	R	NA	R	R	R	NA	R	R	R	R	IE	R	NT	R	S	2
341	Purulent / wound secretion	Acinetobacter baumannii	Class D (~ OXA-23/-58) + associated mechanisms	Class D (~ OXA-23/-58)	OXA-23	Positive		Negative	Negative	Positive	Positive	R	NA	R	S	R	R	NA	R	R	R	NA	R	R	R	R	IE	R	NT	R	S	2
342	Purulent secretion	Acinetobacter baumannii	Class D (~ OXA-23/-58) + ESBL	Class D (~ OXA-23/-58) + ESBL	OXA-23	Positive		Negative	Negative	Positive	Positive	R	NA	R	S	R	R	NA	R	R	R	NA	R	R	R	R	IE	R	NT	R	S	2
343	Tracheal / bronchial secretion	Acinetobacter baumannii	Class D (~ OXA-23/-58) + ESBL	Class D (~ OXA-23/-58) + ESBL	OXA-23	Negative		Negative	Negative	Positive	Positive	R	NA	R	S	R	R	NA	R	R	R	NA	R	R	R	R	IE	R	NT	R	S	2
344	Urine	Pseudomonas monteilii	MBL	MBL	VIM	Positive	Early positive	Positive	Positive	Positive	Positive	S	I	R	S	R	R	R	R	NT	R	R	R	R	I	I	R	R	NT	NT	S	4
345	Urine	Pseudomonas aeruginosa	Weak MBL + AmpC + ESBL	MBL + AmpC + ESBL	IMP	Positive		Negative	Negative	Positive	Positive	S	R	R	R	R	R	R	R	NT	R	R	R	R	R	I	R	R	NT	NT	S	4
346	Purulent secretion	Acinetobacter baumannii	Class D (~ OXA-23/-58) + associated mechanisms	Class D (~ OXA-23/-58)	OXA-23	Inconclusive		Negative	Negative	Positive	Positive	R	NA	R	R	R	R	NA	R	R	R	NA	R	R	R	R	IE	R	NT	R	S	2
347	Urine	Pseudomonas aeruginosa	MBL	MBL	VIM	Positive		Positive	Negative	Positive	Positive	R	R	R	S	R	R	R	R	NT	R	R	R	R	R	R	R	R	NT	NT	S	4
348	Tracheal / bronchial secretion	Acinetobacter baumannii	Class D (~ OXA-23/-58) + AmpC + associated mechanisms	Class D (~ OXA-23/-58) + AmpC	OXA-40/-58	Negative		Positive	Positive	Positive	Positive	R	NA	R	S	R	R	NA	R	R	R	NA	R	R	R	R	IE	R	NT	R	S	2
349	Urine	Pseudomonas aeruginosa	AmpC + associated mechanisms (e.g. OprD)	AmpC	None detected	Positive		Negative	Negative	Negative	Negative	S	R	R	S	I	S	S	R	NT	R	R	R	R	I	I	R	R	NT	NT	S	4
350	Tracheal / bronchial secretion	Acinetobacter baumannii	Class D (~ OXA-23/-58) + ESBL	Class D (~ OXA-23/-58) + ESBL	OXA-40/-58	Positive		Positive	Positive	Positive	Positive	R	NA	I	S	R	R	NA	R	R	R	NA	R	R	R	R	IE	R	NT	R	S	2
351	Urine	Acinetobacter baumannii	Class D (~ OXA-23/-58) + AmpC	Class D (~ OXA-23/-58) + AmpC	OXA-40/-58	Positive		Positive	Positive	Positive	Positive	R	NA	R	S	R	R	NA	R	R	R	NA	R	R	R	R	IE	R	NT	R	S	2
352	Tracheal / bronchial secretion	Stenotrophomonas maltophilia				Negative		Negative	Positive	Positive	Positive	NT	NT	NT	NT	NT	NT	NT	NT	NT	NT	NT	S	NT	NT	NT	NT	NT	S	I	NT	NT
353	Urine	Pseudomonas aeruginosa	Hyper-AmpC (HCASE) + ESBL + associated mechanisms (e.g. OprD)	AmpC + ESBL	None detected	Negative		Negative	Positive	Negative	Negative	R	R	R	S	R	R	R	R	NT	R	R	R	R	R	R	R	R	NT	NT	S	4
354	Urine	Myroides odoratimimus				Positive	Early positive	Positive	Positive	Negative	Negative	NA	NA	R	R	NA	NA	NA	NA	NA	NA	NT	NA	NA	NA	NA	NA	NA	NT	NA	NA	NT
355	Urine	Myroides odoratimimus				Inconclusive		Negative	Negative	Negative	Negative	NA	NA	NA	NA	NA	NA	NA	NA	NA	NA	NT	NA	NA	NA	NA	NA	NA	NT	NA	NA	NT
356	Urine	Myroides odoratimimus				Inconclusive		Negative	Positive	Negative	Negative	NA	NA	NA	NA	NA	NA	NA	NA	NA	NA	NT	NA	NA	NA	NA	NA	NA	NT	NA	NA	NT
357	Urine	Pseudomonas aeruginosa	Hyper-AmpC (HCASE) + ESBL + associated mechanisms (e.g. OprD)	AmpC + ESBL	None detected	Negative		Negative	Negative	Negative	Negative	R	R	R	S	R	R	R	R	NT	R	R	R	R	R	R	R	R	NT	NT	S	4
358	Urine	Pseudomonas aeruginosa	Hyper-AmpC (HCASE) + ESBL + associated mechanisms (e.g. OprD)	AmpC + ESBL	None detected	Negative		Negative	Negative	Negative	Negative	R	R	R	S	R	R	R	R	NT	R	R	R	R	R	R	R	R	NT	NT	S	4
359	Urine	Pseudomonas aeruginosa	Hyper-AmpC (HCASE) + ESBL + associated mechanisms (e.g. OprD)	AmpC + ESBL	None detected	Negative		Negative	Negative	Negative	Negative	R	R	R	S	R	R	R	R	NT	R	R	R	R	R	R	R	R	NT	NT	S	4
360	Urine	Pseudomonas aeruginosa	AmpC	AmpC	None detected	Negative		Negative	Negative	Negative	Negative	S	I	R	S	R	S	S	R	NT	R	S	R	I	R	R	R	S	NT	NT	S	4
361	Urine	Pseudomonas aeruginosa	Hyper-AmpC (HCASE) + ESBL + associated mechanisms (e.g. OprD)	AmpC + ESBL	None detected	Negative		Negative	Negative	Negative	Negative	R	R	R	S	R	R	R	R	NT	R	R	R	R	R	R	R	R	NT	NT	S	4
362	Tracheal / bronchial secretion	Achromobacter xylosoxidans				Negative		Negative	Negative	Negative	Negative	NT	NT	NT	NT	NT	NT	NT	NT	NT	NT	NT	NT	S	NT	S	NT	NT	NT	S	NT	NT
363	Urine	Pseudomonas aeruginosa	Susceptible / Wild-Type strain	NA	None detected	Negative		Negative	Negative	Negative	Negative	S	I	I	S	I	S	S	I	NT	I	S	R	S	I	I	I	S	NT	NT	S	2
364	Urine	Acinetobacter baumannii	Class D (~ OXA-23/-58) + AmpC + associated mechanisms	Class D (~ OXA-23/-58) + AmpC	OXA-40/-58	Positive		Negative	Positive	Positive	Positive	R	NA	R	S	R	R	NA	R	R	R	NA	R	R	R	R	IE	R	NT	R	S	2
365	Urine	Acinetobacter baumannii	Class D (~ OXA-23/-58) + AmpC + associated mechanisms	Class D (~ OXA-23/-58) + AmpC	OXA-40/-58	Positive		Negative	Positive	Positive	Positive	R	NA	R	S	R	R	NA	R	R	R	NA	R	R	R	R	IE	R	NT	R	S	2
366	Pleural fluid	Stenotrophomonas maltophilia				Negative		Negative	Positive	Positive	Positive	NT	NT	NT	NT	NT	NT	NT	NT	NT	NT	NT	S	NT	NT	NT	NT	NT	S	I	NT	NT
367	Blood / Blood culture	Acinetobacter baumannii	Class D (~ OXA-23/-58) + associated mechanisms	Class D (~ OXA-23/-58)	OXA-23	Positive		Negative	Positive	Positive	Positive	R	NA	R	S	R	R	NA	R	R	R	NA	R	R	R	R	IE	R	NT	R	S	2
368	Blood / Blood culture	Pseudomonas aeruginosa	Hyper-AmpC (HCASE) + ESBL + associated mechanisms	AmpC + ESBL	None detected	Positive		Negative	Positive	Negative	Negative	R	R	R	S	R	R	R	R	NT	R	R	R	R	R	R	R	R	NT	NT	R	8
369	Urine	Pseudomonas aeruginosa	MBL + Hyper-AmpC (HCASE) + ESBL + associated mechanisms (e.g. OprD)	MBL + AmpC + ESBL	VIM	Positive	Early positive	Positive	Positive	Positive	Positive	R	R	R	S	R	R	R	R	NT	R	R	R	R	R	R	R	R	NT	NT	S	4
370	Urine	Pseudomonas aeruginosa	MBL + Hyper-AmpC (HCASE) + ESBL + associated mechanisms (e.g. OprD)	MBL + AmpC + ESBL	VIM	Positive	Early positive	Negative	Positive	Positive	Positive	R	R	R	S	R	R	R	R	NT	R	R	R	R	R	R	R	R	NT	NT	S	4
371	Purulent / wound secretion	Acinetobacter baumannii	Class D (~ OXA-23/-58) + associated mechanisms	Class D (~ OXA-23/-58)	OXA-23	Positive		Positive	Positive	Positive	Positive	R	NA	R	S	R	R	NA	R	R	R	NA	R	R	R	R	IE	R	NT	R	R	4
372	Purulent secretion	Acinetobacter baumannii	Class D (~ OXA-23/-58) + associated mechanisms	Class D (~ OXA-23/-58)	OXA-23	Positive		Positive	Positive	Positive	Positive	R	NA	R	S	R	R	NA	R	R	R	NA	R	R	R	R	IE	R	NT	R	S	2
373	Urine	Pseudomonas aeruginosa	Hyper-AmpC (HCASE) + associated mechanisms (e.g. OprD)	AmpC	None detected	Negative		Negative	Negative	Negative	Negative	R	R	R	R	R	R	R	R	NT	R	R	R	R	R	R	R	R	NT	NT	S	4
374	Urine	Pseudomonas aeruginosa	Hyper-AmpC (HCASE) + associated mechanisms (e.g. OprD)	AmpC	None detected	Negative		Negative	Negative	Negative	Negative	R	R	R	R	R	R	R	R	NT	R	R	R	R	R	R	R	R	NT	NT	S	4
375	Urine	Pseudomonas aeruginosa	Hyper-AmpC (HCASE) + associated mechanisms (e.g. OprD)	AmpC	None detected	Negative		Negative	Negative	Negative	Negative	R	R	R	R	R	R	R	R	NT	R	R	R	R	R	I	R	R	NT	NT	S	4
376	Urine	Pseudomonas aeruginosa	MBL + ESBL	MBL + ESBL	VIM	Positive	Early positive	Positive	Positive	Positive	Positive	R	I	R	S	R	R	R	R	NT	R	R	R	R	R	R	R	R	NT	NT	S	4
377	Tracheal / bronchial secretion	Pseudomonas aeruginosa	MBL	MBL	VIM	Positive	Early positive	Negative	Positive	Positive	Positive	R	I	R	S	R	R	R	R	NT	R	R	R	R	R	R	R	R	NT	NT	S	4
378	Blood / Blood culture	Pseudomonas aeruginosa	Hyper-AmpC (HCASE) + associated mechanisms (e.g. OprD)	AmpC	None detected	Negative		Negative	Negative	Negative	Negative	R	R	R	R	R	R	R	R	NT	R	R	R	R	R	R	R	R	NT	NT	S	2
379	Blood / Blood culture	Pseudomonas aeruginosa	Hyper-AmpC (HCASE) + ESBL + associated mechanisms (e.g. OprD)	AmpC + ESBL	None detected	Negative		Negative	Negative	Negative	Negative	R	R	R	R	R	R	R	R	NT	R	S	R	R	R	R	R	R	NT	NT	S	2
380	Purulent / wound secretion	Acinetobacter baumannii	Class D (~ OXA-23/-58) + associated mechanisms	Class D (~ OXA-23/-58)	OXA-23	Negative		Positive	Positive	Positive	Positive	R	NA	R	S	R	R	NA	R	R	R	NA	R	R	R	R	IE	R	NT	R	R	4
381	Urine	Pseudomonas aeruginosa	MBL + AmpC	MBL + AmpC	VIM	Positive		Positive	Positive	Positive	Positive	R	I	R	S	R	R	R	R	NT	R	R	R	R	R	R	R	R	NT	NT	S	4
382	Tracheal / bronchial secretion	Pseudomonas aeruginosa	Non-enzymatic mechanisms (e.g. OprD)	NA	None detected	Negative		Negative	Negative	Negative	Negative	S	I	I	S	I	S	S	I	NT	R	R	I	I	I	I	I	S	NT	NT	S	2
383	Tracheal / bronchial secretion	Pseudomonas aeruginosa	Non-enzymatic mechanisms (e.g. OprD)	NA	None detected	Negative		Negative	Negative	Negative	Negative	S	I	I	S	I	S	S	I	NT	R	S	I	I	I	I	I	S	NT	NT	S	2
384	Purulent secretion	Pseudomonas aeruginosa	MBL + AmpC	MBL + AmpC	VIM	Positive	Early positive	Positive	Positive	Positive	Positive	R	I	R	S	R	R	R	R	NT	R	R	R	R	R	R	R	R	NT	NT	S	4
385	Tracheal / bronchial secretion	Acinetobacter baumannii	Class D (~ OXA-23/-58) + AmpC + associated mechanisms	Class D (~ OXA-23/-58) + AmpC	OXA-23	Inconclusive		Positive	Positive	Positive	Positive	R	NA	R	S	R	R	NA	R	R	R	NA	R	R	R	R	IE	R	NT	R	R	4
386	Purulent / wound secretion	Pseudomonas aeruginosa	Susceptible / Wild-Type strain	NA	None detected	Negative		Negative	Negative	Negative	Negative	S	I	I	S	I	S	S	R	NT	I	S	R	S	I	I	R	S	NT	NT	S	2
387	Tracheal / bronchial secretion	Acinetobacter baumannii	Class D (~ OXA-23/-58) + AmpC + ESBL	Class D (~ OXA-23/-58) + AmpC + ESBL	OXA-23 + OXA-40/-58	Positive		Positive	Positive	Positive	Positive	R	NA	R	R	R	R	NA	R	R	R	NA	R	R	R	R	IE	R	NT	R	S	2
388	Purulent secretion	Pseudomonas aeruginosa	Susceptible / Wild-Type strain	NA	None detected	Negative		Negative	Negative	Negative	Negative	S	I	I	S	I	S	S	I	NT	I	S	I	S	I	I	I	S	NT	NT	S	4
389	Urine	Pseudomonas aeruginosa	MBL + AmpC	MBL + AmpC	VIM	Positive	Early positive	Positive	Positive	Positive	Positive	R	I	R	S	R	R	R	R	NT	R	R	R	R	I	I	R	R	NT	NT	S	4
390	Tracheal / bronchial secretion	Pseudomonas aeruginosa	MBL + ESBL + associated mechanisms (e.g. OprD)	MBL + ESBL	VIM	Positive	Early positive	Positive	Positive	Positive	Positive	R	R	R	S	R	R	R	R	NT	R	R	R	R	R	R	R	R	NT	NT	S	4
391	Tracheal / bronchial secretion	Pseudomonas aeruginosa	MBL + ESBL + associated mechanisms (e.g. OprD)	MBL + ESBL	VIM	Positive	Early positive	Positive	Positive	Positive	Positive	R	R	R	S	R	R	R	R	NT	R	R	R	R	R	R	R	R	NT	NT	S	4
392	Purulent / wound secretion	Pseudomonas aeruginosa	Hyper-AmpC (HCASE) + ESBL + associated mechanisms (e.g. OprD)	AmpC + ESBL	None detected	Negative		Negative	Negative	Positive	Negative	R	R	R	S	R	R	R	R	NT	R	R	R	R	R	R	R	R	NT	NT	S	2
393	Blood / Blood culture	Achromobacter xylosoxidans				Negative		Negative	Negative	Negative	Negative	NT	NT	NT	NT	NT	NT	NT	NT	NT	NT	NT	NT	S	NT	S	NT	NT	NT	S	NT	NT
394	Pleural fluid	Burkholderia cepacia				Negative		Negative	Negative	Negative	Negative	NT	NT	NT	NT	S	NT	NT	NT	NT	NT	NT	NT	S	NT	NT	NT	NT	S	S	NT	NT
395	Tracheal / bronchial secretion	Acinetobacter baumannii	Class D (~ OXA-23/-58) + AmpC	Class D (~ OXA-23/-58) + AmpC	OXA-40/-58	Positive		Positive	Positive	Positive	Positive	R	NA	R	S	R	R	NA	R	R	R	NA	R	R	R	R	IE	R	NT	R	S	2
396	Purulent / wound secretion	Acinetobacter baumannii	Class D (~ OXA-23/-58)	Class D (~ OXA-23/-58)	OXA-23	Negative		Positive	Positive	Positive	Positive	R	NA	R	S	R	R	NA	R	R	R	NA	R	R	R	R	IE	R	NT	R	R	4
397	Urine	Myroides odoratimimus				Negative		Positive	Positive	Negative	Negative	NA	NA	NA	NA	NA	NA	NA	NA	NA	NA	NA	NA	NA	NA	NA	NA	NA	NT	NA	NA	NT

## Sheet: Abbreviations
AmpC	Chromosomial cephalosporinase
ATU	Area of technical uncertainty
BCT	BlueCarba Test
CIM	Carbapenem inactivation method
ESBL	Extended spectrum beta-lactamase
FOX	Cefoitin
HCASE	Hyper-cefalosporinase
I	Intermediate (Susceptible, increased exposure)
MBL	Metallo-beta-lactamase
mCIM	modified CIM
MIC	Minimum inhibitory concentration
NA	Not applicable
NT	Not tested
PASE	Penicillinase
R	Resistant
rCIM-A	rapid CIM-AmpC
RCV	Rough colony variant
S	Susceptible
TEM	Temocillin
zCIM	zinc CIM
